# Supplementary material for: Research priorities of caregivers and individuals with dementia with Lewy bodies: An interview study
Source: PLoS One. 2020 Oct 7;15(10):e0239279. doi: 10.1371/journal.pone.0239279 (PMC7540843; doi:10.1371/journal.pone.0239279)
Supplement: S2 File — Codebook with themes, subthemes, and supporting quotes (with respondent identifiers removed to preserve participant confidentiality). (XLSX) [file pone.0239279.s003.xlsx]

## Sheet: Codebook
Table	Category	Theme	SubTheme1	SubTheme2
5	Areas for which you want more DLB research: diagnosis and education	Better understanding in general
5		Awareness
5		How common is Lewy body
5		Causes of Lewy body	Other health issues causing LBD
5		Changes in brain (protein/shrinkage)
5		Earlier diagnosis	Recognizing symptoms
5			Early diagnosis not valuable
5			Test to let you know you're at higher risk
5		Better diagnosis
5		Direct diagnosis
5		Distinguishing from PD
5		Distinguishing from other dementia
5		Better testing, tools	Tools for diagnosis
5			Tools for prognosis, tracking change over time
5			Screening test
5			Genetic testing
5		Prognosis/Progression of disease, Preparing for what to expect	Wanting DLB stages/wanting to know stages
5			Warning sign that things are changing
5			End of life in DLB
5		Knowing which symptoms are DLB-related
5		Education	Education of prognosis
5			Resident/Fellow education
5			Provider education
5			Therapist education
5			Patient education
5			Caregiver, family education
5			Education on how to handle memory loss
5			Knowing when to restrict activities
5			Role of self-education
5		Support	Patient support
5			Caregiver support
5			Caregiver counseling
5		Where to go for more information
5		Complications from too much information
5		Brain donation
5		Newer discovery
5		Delivering quality
6	Areas for which you want more DLB research: symptoms and treatments	Prevention
6		Slowing progression	Potential role for exercise, activities in slowing progression
6			Knowing what a life-prolonging therapy would provide
6		Cure
6		Cognitive	Hallucinations & how to handle hallucinations
6			Cognitively slower
6			Easier navigation
6			Memory
6			Spelling
6			Executive function issues
6			Decision making
6			Financial abilities
6			Personality changes
6			Resistance to help
6		Driving
6		Sleep	Sleep affecting patient and caregiver
6			REM sleep behavior disorder symptoms
6			Daytime sleeping
6		Fatigue
6		Movement problems	Speech
6			Swallowing
6			Stiffness
6			Slowness
6			Tremor
6			Walking, mobility
6		Pain
6		Appetite
6		Fluctuations	In alertness
6			In physical abilities
6			In cognitive abilities
6			Losing train of thought
6			Fluctuations in behavior
6			Impact of fluctuations on caregivers
6		Psychiatric symptoms	Irritability
6			Anger
6			"Magic pill" for moods
6			Depression
6			Depression affecting caregiver
6			Anxiety
6		Vision
6		Hearing
6		Autonomic symptoms	Low blood pressure (Orthostatic Hypotension
6			Dizziness
6			Constipation
6			Incontinence & caregiver having to help
6		Drooling
6		Falls/fall risk	Practice falling
6			Not an issue
6		Medications	Cost of medications
6		Understanding symptoms is important
6		Parkinsonism symptoms
6		Weight loss
6		Fear to do things
6		Bed wetting
6		Physical therapy
6		Exercise
6		Overall DLB symptoms
6		Meaningful activities
6		Wandering
6		Navigating their room
6		Hyperbaric chamber
6		"Natural" therapies
6		Diet/Nutrition
7	Other topics needing more research	Safety considerations
7		Crisis situations
7		What is an emergency
7		Respite
7		Daily function	Practical questions relating to daily life
7		Socialization	Not liking crowds
7			Needing more socialization
7			Loss of driving, activities
7			Church
7			Social isolation
7			Resources to help people understand
7		Finding a specialist
7		Communication
7		Caregiver burden, caregiver support	Caregiver depression
7			Caregiver frustruation, impatience
7			Caregiver patience
7			Balancing outside work and caregiving
7			Other caregiving issues mentioned in research section
7		External support	Wanting more variety in adult program
7			Family support, issues
7			External programs providing a break
7			Needing a safe place for patient
7			Alternative patient care
7			Expensive care
7			Facility that keeps married couples together
7			Worry about healthcare implications of dementia diagnosis
7			Figuring out how to pay for things; patient doesn’t want to give things up
7		Quality of life	Opposite: that would be difficult or not as important as other things
7		Quality care
7		Figuring out what new roles caregivers will need to take, new skills
7		How to make medical decisions
7		Practical strategies
7		Figuring out financial aspects
7		Long term planning	Legal considerations
7			Change in income
7			Life insurance is expensive
7		Assessment of functionality
7		Cure
7		Survey given at appointment given to caregivers too
7		Sense of accomplishment
7		Is sunshine good?
7		Being more independent
7		Staying active
7		Insurance paying
7		Looking to other diseases for assistance (Alzheimer, Parkinson)
7		In-depth interviewing
7		How to manage unrelated healthcare issues
7		Family member acts as stabilizing force
7		Movement and thinking problems
7		Research in general
7		Getting perspectives of patients and families
7		Measurement
		Brain Donation/ Autopsy
7		Coping strategies
8	How participants prioritize different research options	Understand what's happening in the brain
8		Causes of DLB
8		Prevention
8		Diagnosis
8		Finding symptoms earlier
8		Awareness
8		Education
8		Caregiver support
8		Quality of life
		Quality of care
8		Mood/depression
8		Cognition
8		Hallucinations
8		Movement, mobility	Therapy
8		Sleep
8		Cure
8		Coping strategies
8		Ways to stay cognitively sharp
8		Research generally	Early research
8			Drug research
8			Imaging research
8			Global research
8			Autopsies
8		Model of medicine
8		Parkinson research
8		Lifestyle improvements
8		Exercise
8		Hire a good interviewer
8		Treatment in general	Holistic treatment
8		Therapies
8		Better facilities, care
8		Unclear
8		Medication
8		Asking patients, families about their experiences
8		Idealistic vision of experience
8		In-home care
8		What to expect
8		Insurance coverage
8		Nutrition
8		Progression of disease
8		The patient
8		Not spend in administration

## Sheet: 5-Addtl research_diag+edu
Table 5. Areas for which you want more DLB research: diagnosis and education
Theme	SubTheme	Patient Quotes	Caregiver Quotes
Better Understanding in General		I don’t think-I don’t think we, uh, know enough about it, you know? At least I don’t- really know. And, uh, you know-uh, you know, Alzheimer’s, you know, they don’t know much about that, either, and yet they seem like they’re the same, you know? And, uh, I can accept a lotta things, but I-I just can’t accept not knowin’ more about—my trouble is I-I have to know more. [Laughs] I’m really nosy ‘cuz…	…a complete understanding of, uh, the diagnosed disease and in this case, uh, dementia by Lewy body. I wished I'd known a lot more about it and when I first heard the- heard the term.
		Um, what topics. I guess just understanding it better	Uh, I guess the Lewy body part. Um, I had never heard of Lewy body until they diagnosed it. And, uh, and I – I did some looking on the computer. I looked up—looked it up on the computer and – and, uh, found out that it was on the order of Parkinson’s. Uh, uh, slightly different, but but I guess the Lewy body—there’s many people that have not even heard of Lewy body when we tell ’em that he has de…
Awareness			I’m this interested if you could put it out to the world. So, I said it’s just—it’s out to the world that needs to be informed. All the way around.
			I don't know if there's locally around the country, whether there are places who—that you could call that have people trained to deal with people with Lewy body, except that most people don't even know what Lewy body is. I know somebody who just passed away. He had Park—Parkinson's for seven years. Everybody said he died of Park—of, uh, Alzheimer's. So I mean, there's such confusion in the public…
			So research I think could focus more on awareness like they do—give it the same attention or least some of the attention that they do other areas that seem to overshadow this. Cuz I’d never heard of it. When I went in there and they said he had Lewy body, and I’m like, “What is that?” “What does that mean?” You know? It was like some rare disease I’d never heard of, and I know now a lot of people…
			So research I think could focus more on awareness like they do—give it the same attention or least some of the attention that they do other areas that seem to overshadow this.
			But, um, research into just awareness and knowledge for people.
			If you turn on your television you’re gonna see everything in the world about breast cancer, and Alzheimer’s, and, you know, muscular dystrophy and all the—and that’s a good thing, I’m not saying that’s a bad thing. Okay, I’m not – I’m not bashing anyone else. I have not seen but one commercial ever, and I’ll be—I don’t watch a lot of TV so they might be out there and hadn’t seen ‘em, on Lewy bod…
			If there’s some way to get more Lewy Body awareness out there, yeah. Most definitely.
How common is Lewy body		You know, we get - we get somebody like Neil Diamond, who has - who admits he has Parkinson's, or, uh, the, um, the Ninja Warrior, uh, Chin, on the national - national TV broadcast here, admits he has Parkinson's. Those are all - that's - I - I - I appreciate them coming out, you know, on - on that particular issue, but then from there, what does that do? Does that stimulate income to the - to th…
Causes of Lewy body		And then there’s times I-I can focus in right-right away, and then I’ll come in with the, ‘scuse me, brain farts, and then, uh, uh, just another thought comes to my head, and I go back to the world I lived in, which was electrical. And I say, you know, le-let’s look at the-the body. It-it’s an electrical machine, and let’s think what’s happening, you know?	I guess I wish that I could better understand, maybe, what causes dementia. Um, I, um, I mean, I- I guess that’s- that’s it, to- to determine what causes it and how to recognize those signs. I mean, I have read a lot now. I didn’t initially recognize the signs. But, um, what causes it, how to prevent it. It’s a terrible thing for someone to go through. Both for the person who has it and for the c…
		you know, there—maybe this is where we should be starting first, maybe step back a little bit and say, you know, “Let’s look at maybe this’d be the-the cause of the”—uh, if a light went out, what made the light go out? Well, maybe-maybe the breaker tripped. Maybe the bulb burned out. Maybe the wire broke. You know, there’s-there’s a lotta maybes. So, some-some way you gotta come down and say, “He…	To determine what causes it
			I- I wish that they could research that, if some of the drugs that my mother took that were for anxiety, like Xanax, an’ Lexapro, an’ all those drugs, if they had—if they are responsible or they could have impact—they could have caused—I hate to say caused—caused the Lewy body disease or, um, maybe she had it, and the tragic event, along with the drugs, prompted it to come to light. You know how …
			I can’t help but wonder if the events—my mother’s house was literally blown away. The only thing remaining was the floor underneath their bed, and their bed remaining. Can’t help but wonder if the tragic event, the drugs on top of the tragic event, which I eventually weaned her off just about all those drugs, and that was even before she got to [university name]— Um, if that affected her, spurred…
			I think that’s the most important thing because I think that is, um, the root of the whole evil. The more protein, if I’m understanding this correctly, it’s the protein or the overabundance of protein in the brain that is causing the disease.
			Maybe the chemistry of the body, how it's affecting the brain? You know, is there a similarity in people with Lewy bodies? That they have more of a certain chemical than something else? And somebody who has Alzheimer's was just totally different? I guess what I'm saying, is there a chemical connection between Lewy body and dementia? And—and—and the body?
			Well of course research needs to find a cause that they do not have a definitive cause of the disease.
			I mean, the first one is, you know, trying to determine the cause. The second one is tryin’ to cope. [also listed under coping strategies, tab 7]
			I think, if that’s what causes the symptoms, that it’s very important.
			As somebody who was educated in science, I like to know maybe there is a reason behind this and let’s see what that physiological reason is and it just helps in times when you would assign that to maybe some other personality feature, you’re like, “No, okay, it’s because of this,” if they you know. It helps you identify it. It helps you go back to what the basis of the illness is.
			And, you know, I know they don’t know what causes it, but that-that’s my big question is, what has caused that protein build-up, and a-are there things that he could’ve done, you know, by diet or, you know, that would have helped to alleviate that protein buildup? Or was it lack of sleep? He worked shiftwork for 30 years.
			He worked at the mines, and he worked day shift, evening shift, midnight. He changed every five days. So, he never had a good sleep pattern, and we always wondered if that had any relationship to how that protein built up in his brain.
			I think it would be, but I honestly think the root cause—and anything you could do to improve the root cause would be more important than looking at the symptoms afterwards...But the main thing, I think, is to find the root cause and, if they can, to, um, get medicine that can either correct it or slow it down.
			Well, you've got to find the root cause. If you find the root cause, then you can—you can, just like what I do with my work. You know, you find the cause or the problems, and you can treat it or correct it. And-and right now, you know, I know we've got this whole chicken and egg thing that I kind of was looking at, and it was—it's just with dementia in general is, you know, what's the cause? Well…
			So yeah, I'd say the biggest area of research needs to be in preventing that. That being said, or finding the cause. That being said, you’ve got a lot of people right now that's kind of looked at the number of all the baby boomers who are in, you know, I think their mid-70s now, we've got a whole wave of people with dementia. We've got—I think I read an estimate of 1.4 million people with Lewy bo…
			What causes it [Lewy body dementia], and then how can we prevent it?
			I-It is a neurological disease—so that’s where i-it lives. You know? [Chuckling] That’s where it, um—w-where is the issue, so, of course—you want to, um, you know, i-i—learn the cause and learn the-the root of the problem. It-It-It’s-It’s-It’s definitely important—because, again, you can, um, address the symptoms as they manifest themselves—but you can’t cure anything symptomatically.
	Other health issues causing LBD		Well, I would like to know more about, um, past, uh, injuries or, um, health issues that might have possibly, uh, affected, uh, my husband’s, uh—that would cause this diagnosis of Lewy body dementia. Well, I think in-depth interviewing [when asked how we should conduct this research]— um, a-and I think that would have to be with, uh, a mate who knows them um, to get all the information out that c…
			That again, there's, you know, you could also have vitamin deficiency. You could also have, um—well, I read a book. A book on how to prevent, um, dementia. And, and—and from what I see, it's not—that's the problem with dementia, is it's not just one thing that's causing it. That's why there's no pill, or no magic prevention, to it.
Changes in brain (Protein/shrinkage)		I wouldn’t even know how to say, “Yeah, look at protein. Look at this. Look at that.” that’s not my expertise, and I wouldn’t—I-I’d leave that up to the professionals to say…	I don’t know enough about the brain, but I would think, if it shrinks, then it does impact your knowledge base. Um, I- I- I don’t know. I- I would think that it’s important.
		Well, I just - I - I - I - I'm a firm believer that - that in today's, um, research world, uh, there's, um, there's a - a - a reason for hope. Uh, based on access to - to certain proteins, you know, in - in the brain. And I - I'm - I feel very certain that in my lifetime, that we'll see breakthroughs, um, so to speak—- in terms of the - in terms of the, um, control, better control of the - of the…	I don't know enough of the research about that protein to know if everybody’s gettin’ the same responses and as quickly. Or, um, um—but I would think that, yeah, if we can know—you know, if there’s—as soon as there’s a test that they can test—and maybe it’s a routine just like gettin’ the pneumonia vaccine, you get the test for it, then, you know, then - then we can work on prevention and - and—o…
		I guess what’s – what’s in the brain [when asked what's important to look at].	Well, if it affects their living like it seems to have affected my husband’s, it’s very important to know [when asked about looking at the abnormal protein and brain shrinkage].
		Oh, I think it'd be the most important thing [when asked the importance of studying brain shrinkage].	I think we’ve got to know more about this protein in the brain deal, and then we come around to the other two as well. But, uh, uh, for a starting point, I’m probably thinkin’ we gotta know what this is and - and how come. Um, let’s get a - let’s get a way to measure it, and let’s, uh, let’s - let’s research this Lewy—whatever it was that Lewy found, let’s - let’s figure out more about it. And, u…
		Yes [when asked if looking at abnormal protein or shrinkage would be helpful].	Oh, I think it’s very important. Um, you know, just, I guess, from what I understand, that your- your brain’s gonna—you know, he’s already got shrinkage on his brain, and, you know, it’s something that I’d say’s far beyond my knowledge, but, you now, when a doctor tells you your brain has shrunk, and is shrinking, you know, it’s- that’s, um—yeah, they need to definitely put some study in that.
		I would- from my earlier statement, I would say that that would be very important to me if it uh, related to progress of the disease. If it wasn’t, you know, um very invasive, that wouldn't be good.	Well, if that's part of the disease and the shrinkage of the brain is, uh, a disease progression—'cause I don't even know that. I - I know, um, the protein. Uh, they did—they described that to me and the fact that we all have the protein and - and for s—for whatever reason, in my husband's brain it's clumped together to make these Lewy bodies. I get that. But is his brain shrinking as well? I did…
			I think it [the brain shrinkage or abnormal proteins] would probably be very important if that means that you could then not remedy it but slow it down or something.
			Um, I think it's important to focus on the cause of the abnormal protein, not the protein itself. Because, um, some of what I've-I've—I've read some studies, and I've done some, you know, armchair research. Um, and removing the gunk, even when they found things to remove the gunk—and I don't know what the purging's called—the problem didn't go away. So-so I don't think necessarily that removing t…
Earlier diagnosis		Early-earlier-earlier diagnosis, yes. I think that’s the way to go. And then from there, the researchers can say, “Okay, let’s kinda key on that-that one element.” You know, they gotta narrow it down to one—it’s gotta be one thing that sets the other and sets the other and sets the other, uh, not just a multiple of things, I think. You know, I’m-I’m not a research—but as a troubleshooter, it-it t…	Uh, figuring how- how, when someone is diagnosed with Parkinson’s or Lewy body, an’ finding it early.
		Of course, and the earlier - the earlier it could be, uh, noticed, uh, the symptoms noticed and diagnosed, I think it would be the—certainly to the patient’s advantage, as well as the - the researcher, the physician involved. So it’s like it’s a fa—if, eh—if you notice that a tire’s starting to get flat, you better get it fixed before it goes flat.	Oh, if it could be diagnosed earlier, I can’t help but think that then maybe there would be drugs to stop the progression of the disease.
		Oh, absolutely. Anything that can be di- diagnosed earlier. We’ve got, um, two gentlemen- and again, in this group of, um, self-help group, who are under 50 years of age. Uh, they- one of ‘em has Alzheimer’s, and I think the other is Lewy Body. But, um, I’m sorry. What’s, um...	I think the main thing is being able to diagnose it early and to be able to confirm a diagnosis.
		Yeah, I think that would be great, but I—evidently, I was—I don’t know if I was actually early because of the whole thing.	They-they ask it like they do ‘cuz when you see somebody start shuffling their feet, you know, and start doing these-these different things, you-you should, um, start thinking about that. think the research would be—and-and sooner—and I-I don’t know if it could be worked into the doctor’s office, so they
		Yes. Yes [when asked if a earlier diagnosis would be beneficial]. Yeah, I think so. As long as you have a good doctor, it’s—you know, whose got the time. I mean, it’s the same, I guess, for this as well as other jobs. It’s find – hard to find a good doctor who has the time and the ability to help.	He was doing things that-that s-surely showed that there’s-there’s some-something going on. Whether it was a aneurysm or-or whatever was going on, it wasn’t getting near to the brain what—um, there’s, uh, more research, I think, needed in that area ‘cuz, um, like I said, was—we thought it was a… at least uh, a year, or, you know, of not knowing and being misdiagnosed. Uh, I think earlier research…
			They—nobody’s noticing, but a doctor…and it just sort of, um—‘cuz your regular doctor might notice something like that and say, “Let’s put you in to see if it’s something going on.” You know? Because it did take so long.
			I wonder if she could have called it at-at the two- or three-year mark, even. I doubt it. There wasn’t enough. You know? There wasn’t really—we didn’t have enough incidents of these disparate things at that point. They were just beginning. So, um, you know, I think she probably could have nailed us six month before we got to her, but I wonder any further—so-so, it’s a long way around to say I-I d…
			Uh, most important? I guess better diagnosis…. Yes. Yes. Better and earlier, correct.
			That’s something—all of this leads to that same question. Early diagnosis. Definitely. Exactly. Symptoms.
			Well, I think that would be very helpful [when asked thoughts on earlier diagnosis], uh, in that a-a person could prepare better or, you know, possibly avoid—i-i-if there were physical causes that could be avoided—that results in the disease. That would be good.
			The early stage—or onset, because, um, uh, you know, I am not a physician, and I’m not a clinician that I could say, “I have seen patients and-and things,” but I have seen a few, and I’ve seen people with Parkinson’s, and, uh, the progression is different. And, um—and by the time you really get diagnosed for Lewy body, I think it’s not in the early stage. And so, at that point, there is no h—real…
			Yeah. Um, I mean, in my—in my husband’s case, um, a colleague of his, a neurologist colleague of his, told him probably 15 years ago at least—- something about it, just in a conversation because they-they were talking in, uh—in the—in the specific case my husband had, uh, night terrors—at the time, and, uh, he-he-he got a cut on his fore-forehead—for one night, uh, m-, fallin’ off a bed because h…
			Well, as I said, I think that it would be really helpful—because, um, you know, it is a progressive disease, and so, as with any progressive disease, if you can, uh, really address it and diagnose it and—early—then maybe you can avoid progression. You know? Now we are, uh, trying to slow down the progression, but it’s—the progression is there...So, to catch it earlier, it would be a better lifest…
			Oh. That would have been a huge benefit. They had just done it at the beginning, okay, or towards the beginning, he would be better because he’d be on medicine and he wouldn’t be here. I mean, they—he—they didn’t diagnose it until his blood pressure dropped to 40 and he passed out. So, yes. The sooner you diagnose something and the sooner you start treating people, the longer they have before the…
			I think it can be diagnosed earlier if you look for it. And I think, ah, important reasons to diagnose it earlier is because of the risk associated with anesthesia. Though if someone's older, and they're—they have—if there's a chance they have Lewy body dementia, and they go under anesthesia, they wake up and their brain is more broken. So my mom had knee replacement surgery, and when she woke up…
			Yes, if - if it could be diagnosed earlier, yes, it would—I mean, it would help. Uh, early on, my husband, he had—he would have these, like, dreams, [distorted audio 36:51] dreams. That’s kinda how they, um, came to the conclusion ‘cause at the—you know, on the early part he wasn’t havin’ any problems walkin’, or his gait was fine. He didn’t start shufflin’ until later. That’s when they decided, …
			And - and then after we find that out, then what are the - the typical early signs and symptoms so that we could start treatment earlier, have better family—I mean, we were - we were comin’ apart by the time I said somethin’s wrong. And I gotta - I gotta figure out somethin’ and do somethin’. And I’m trying to work and dealin’ with this—through this passin’ away at the same time. So, it - it woul…
	Recognizing symptoms	Well, the identification of [Wife]’s symptoms were not real aware—I was not really aware of them and frankly, uh, there was things that, uh, she did that I just spaced off that I later realized, “Well, wait a minute. That was one of her symptoms.” I had no idea.	To determine what causes it and how to recognize those signs. I mean, I have read a lot now. I didn’t initially recognize the signs.
		[Sighs] I don’t know what the clues are. It-it co-it comes on in such a subtle way. I never knew I had it, and it come on, and then I guess there’s telltale signs. Maybe there oughta be a way research can—uh, I don’t know if they can do it chemically or-or what, but, uh, if it could get the telltale signs so even at your-your regular physician that you go to day to day to day could-could pick up …	But she didn't want to see the doctor. You know, because I-I-I recognized some things with substituting words. I, you know, I saw it happening. I recognized—she got lost a couple of times. And some bits of confusion here and there. So I knew she had something going on. Um, but I didn't know it was Lewy body dementia at that point in time. I didn't even know that existed.
		I don’t think there’s enough information out there from—to even figure out what the hell it is. They—‘cuz it—sometimes they—it’s like, uh, a chameleon. Uh, it comes in in-in one style like anger. It comes in at a-another style as a sleep disorder. It comes in as—you know-you know what I’m sayin’? It comes—it-it camouflages itself.	‘Cause it, you know, [husband]’s in that- that limbo state, of whether he—‘cause he- he’ll tell you there’s nothing wrong with him. And, yeah, and it’s just- it’s- it’s- it’s difficult to deal with, sometimes, with the caregiver end of it, simply because you’ve got the- the- the individual that has this, that doesn’t understand it—doesn’t comprehend it, versus the person that’s dealing with it, “…
		Oh, yes, definitely but I don’t know how to tell ‘em to do it. You know, I-I don’t know what the telltale signs are. You know, if I had a broken leg, you know, it’s a pain, you know, and the bone’s sticking out. In answer to clarifying question: research could—um, should focus on trying to see if we can diagnose earlier?	I didn’t realize how important it was. I - I was kinda just out there on my own, thinkin’, “Golly. He’s just shuffling around. He’s fallin’.” You know, and - and, um, he had been doin’ that. He’d done that with the—in his general practitioner’s office and - and, um, in his psychiatrist’s office. He’s been shuffling in there. And, um, you know, that was the doctor that gave him—and I’m not blaming…
		Like maybe they would determine that what—that somebody had Lewy body earlier.
		Oh. Well, um, even though the book says that Lewy Body dementia is- well, it’s a common form of dementia in people over the age of 60. Or at least that’s what the textbook says. Uh, it has not worked out that way for me, and is pretty abrupt. Um, we- we knew something was wrong for a long time. Um, I had lost my sense of smell completely, and I think that was the very first problem that- or just-…
	Early diagnosis not valuable	You know, with- without some kind of remediation, I don't think it’s valuable. Um, and that's the problem with this. It's very frustrating. You can know you have it. You can know some symptoms that you have but there's no really direct treatment. The p-palliative treatments, um, you know, aimed at neurotransmitters but they don’t really address the base cause. So if you- you know, if you know you…	Um, I think that’s double-edged. I think it’s, uh, good in that, you know, would save it from being treated improperly. But bad that, you know, for obvious reasons.
			I mean, because un-, until you can actually do something about it, um, that just lengthens the time that you have this thread hangin’ over your head. So earlier diagnosis, I, I’m not sure matters, as, as long as what you tell me is, there’s no cure. So, so what’s the point? I mean, you might as well just delay it as long as possible
	Test to let you know you're at higher risk		Um, I really think it would be very important if there was some- some way t- to tell that- that like- like, um, it’s kind of like the cancer thing. You- you’ve got that cell in you that- that tells you you’re- you’re more apt to be prone—you’re more prone to be, for cancer, rather than this person here, because you carry that gene or whatever. It would be, um, you know, if there was anything that…
			You know, that- that- losing your mind and your memory is, it’s terrible to watch somebody go through that. You know, but, that would probably be a r- really good thing, you know, if there would be something that- that could identify an individual before it starts. Whether they’ll ever find that, who knows, you know.
Better diagnosis			Yeah. You know the-the—just-just the def- definitely say, “Oh, this is, y- ah, uh, uh, dementia of the Alzheimer’s type,” you know? I-I-I would feel better if you said, “Well, there’s some kind of dementia. You know, we’re just gonna, uh, do different tests to figure out what kind it is.” You know? So, I think that that’s—that will be in the more helpful, you know, to-to do.
			I guess that he was treated since 2011. I pulled out my records. For possible Parkinson's. You know? And it was always—what's the word they use? Not abnormal. Uh, it was something Parkinson's they called it in the beginning.
			So I mean, that—if it's—some magic could come along where they could at least say what the patient has, it could be treated more accurately. So I can't fault the doctors, because, you know, if you don't have a diagnosis, you can't treat it.
			Well, I think focusing on the brain so it would be a more accurate diagnosis. And then all the others would be much easier to handle.
			Um, you know, it was just- it’s- as- as a disease, it’s so hard to- to, I guess, even, you know, figure out, because there’s- there’s no set thing where they say, “Oh yeah, you- you definitely have this [laughter].” Uh, it’s- you know, it’s that disease where, you know, you don’t know until death that—and they do that- that autopsy, whether it’s, you know, for sure that that patient really, reall…
			And, yeah, and it, you know, I—it would- it would- be just great [laughter] if they could find something that would, um, uh, you know, the diagnosis of it.
Direct diagnosis		Well, the diagnosis is very frustrating because it’s an inferential diagnosis not a direct diagnosis, and I understand that a direct diagnosis isn’t currently possible.	Well, I definitely think diagnosing because we came to—and I'm pretty sure that my loved one has been diagnosed with Lewy body, [laughter] so, but it’s like we just moved toward that. It wasn’t necessarily like, “You have this,” and so, as somebody coming from a medical background, I'm always second guessing it and so, I think a clear cut, but more research into the diagnosis and being able to st…
Distinguishing from PD			Gosh, I have really been struggling to find out what the differences are between Parkinson’s and Lewy body with Parkinsonian symptoms. I find very little information that differentiates between them. I find that very frustrating because I don’t know whether we’re impacted more by the Lewy body disease or whether we’re being impacted more by the Parkinson’s. The Internet, it doesn’t matter what si…
			How it’s associated with Parkinson’s and—because there’s so many things that are similar that started out as a Lewy Body and then when you get a Parkinson’s diagnosis, you’re thinking, “Okay, well it was Parkinson’s. He has no dementia.” Then, when it’s flipped around, and it started with dementia, with Parkinsonism, I think trying to get that more research in that to try to grasp that and what t…
			And better definition between maybe Parkinson’s versus shifting to Lewy body or hey, there’s really not. It’s like it’s like a meld or something more clear cut that you can put your hands on or understand and then with that, you’re able to promote it more. People stare at me blankly when I say, “Oh, he’s got Lewy body dementia,” and they’re just like, “Ew, I hope it’s not catchy [laughter].”
			I would want I would want information on how it how it coincides with the Parkinson's. And is, like—does he have Lewy body plus Parkinson's or Lewy body with some Parkinson's symptoms thrown in? And, like, does—is he still gonna have the full blown Parkinson's or just bits and pieces of it thrown in with the Lewy body kind of thing?
			Mm-hmm. When my husband was first diagnosed, he was diagnosed as Parkinson’s, and then when we were going—you know, as he continued through his visits, when we went through, um, checkout, you know, and you see where it’s written on your paper for a diagnosis, the diagnosis all of a sudden had dementia on it. And then, soon, it had Lewy body dementia. I was under a misunderstanding, and I still mi…
			is he still labeled—I mean, ’cause he takes the carbidopa for the tremors. Is he still labeled as a person with Parkinson’s with Lewy body dementia? Or is it just now only Lewy body dementia and not considered Parkinson since now they have a clearer picture, you know, as the years have progressed?
			But, um, I think the confusion between the Parkinson and Lewy body—if we had known that, that would’ve helped us more—- because we just assumed he has Parkinson and just he’s getting dementia too—- you know, caused by the protein. So, I probably still don’t understand it completely
			But I think the Lewy body is the less known of the three (parkinsons, dementia, and lewy body dementia) But I think the Lewy body is the less known of the three. They’re pretty—they’re kinda the same.
			Those are - those are, like, probably his, uh, worst areas—um, because—a - and - and it’s so—I - I guess because he—they - they don’t—they won’t say it’s actually Parkinson’s disease because he doesn’t have the tremors. Um, so it’s like they kinda just made up a - another [laughs] category and called it dementia with Lewy body—and, um, he has - he has basically all of the - all of the characteris…
Distinguishing from other dementia			I guess, um, more about the disease itself— and diseases related to it. How it's different from, uh—how it's different different as a separate entity of, um, dementia.
Better testing, tools	Tools for diagnosis	Uh, uh, the—everyone - everyone is different and the, um, use of those markers is probably paramount to, you know, um, some major portion of the - of the potential therapy that's utilized for, um, uh, symptoms, as well as eradication of a - of the disease. So, yeah. I think it's - I think it's very important.	I guess the one thing is that I wish that there was some kind of testing on the front end to confirm that people have Lewy bodies or Parkinson’s because, as I understand it, there is no test that absolutely confirms that. It’s just because it’s symptomatic. An’ we look at the symptoms, an’ we say that that’s what it is.
		So from the start, I think it would be, um very nice if somebody who’s at the early stages of presenting symptoms like I was a few years ago, um could be subjected to some kind of imaging, uh technology that would be able to diagnose that immediately and determine the, you know, how advanced the disease is. The- so, where I’m coming from in this is I’ve been diagnosed several times by- with Lewy …	I wish there’s some way that you could take something from Lewy body people, in, I don’t know, blood, or whatever, and-and see what the heck’s goin’ on in their brain. I know that you really can’t get a diagnosis unless—until you have an autopsy done. Well, if that’s true, then I think it should be researched somehow that maybe x-rays or MRIs or, you know, what—PET scans, you know, I don’t know. …
			I think that would be a more scientific way to, I guess, measure it. I think any advancement in diagnosis would be a plus
			Yeah, it was proposed early on by his clinical presentation that perhaps that’s really what we were looking at and then it just kind of morphed into the other and now, we’re at Lewy body, but I understand because there is really not much that—there’s not many tools that they can use to measure.
			… even if they do testing, that type thing… I know our bodies wear out, and we lose our mind some. We forget things. We—our memory gets bad to a certain extent anyway. So I don’t know if it would be better to do research on younger people that you don’t expect their bodies to—our old bodies are gonna wear out. And maybe if—when younger people have—are diagnosed with this disease, then it would be…
			And if there is an average, then you could find out about if he has or if they have so and so much shrinkage. And oh, I think that would be super…
			Yeah, if he could—if they could, um, have some kinda test, um, to determine—Mm-hmm. So, I don’t know, um, maybe some kinda genetic thing to—because it—Alzheimer’s does run in his family or dementia.
			Yes, I mean, that would - that would definitely help if—you know, I don’t know how they would do that, um, but if they could come up with some kind of, um, um, MRIs or whatever, some kind of screenin’ that would show that at a early a—early—uh, you know, durin’ the early onset—
	Tools for prognosis, tracking change over time	Uh and in addition, I think they [imaging/scans] would allow, uh a physician to monitor the advancement of the disease and, uh structure, the treatment, uh regime around that knowledge. So if a person was not very advanced, they don’t need follow up that’s more advanced. W- we could predict that they require a lot more and so that would be my imagination on that.	Um, his last CT scans an’ MRIs were done—June will be a year ago. Um, you know, an’ I don’t know if they wanna put him through that again to just see what kinda change they see. …Uh, it’s not nothing else. They’re not doing any other kinda testing on him or anything like that, which is probably fine in his eyes. I mean, he se- he’s probably glad that they’re not, but, um, it would help to know, y…
			I think they should keep a check on it, um, as far as that goes, an’ I’m sure that’s gonna mean CT scans, or MRIs, or somethin’ to come up with that, um, just to see progression— you know, to see if it’s stayin’ the same or if it’s changing. Um, as- as- as far as lab work now, uh, his labs are good, um, from that perspective of it. Um, his last CT scans an’ MRIs were done—June will be a year ago.…
			But to my knowledge there’s been no brain scan done from the beginning when he was diagnosed to like right now to compare. And say well we can see these parts of the brain have whatever, deteriorated, shrunk, they’re not affected, they are affected. They, um, that---I don’t know if that answers your question. But it’s kinda like a broken bone, if you break your bone and they take an x-ray and it’…
			I guess that that would be more CAT scans, MRIs, comparing over time, going with—comparing symptoms with the data from the scans, I guess.
			Maybe do it at different stages— that the patient is, um, going through. Like at the early stages or as the Parkinson's sets in more— or the cognition level gets to a certain point— do another MRI to see. And then, uh—and then near the end, I guess. Do another MRI and blood work maybe
	Screening test	I think that the screening process—I think if there some, um, relatively non-invasive screening process that could be - could be provided. Um, I think that that would be the, um, the - the only thing that I would suggest for that.	I think that there should be screenings done at an earlier age for cognitive issues. When I went to a neurologist for a problem that I was having with neck and shoulder pain, I had to take the basic screening, to put faces on a clock and draw a picture of [state name] or something, I don’t know. I kind of scoffed at it, but now, that was one of the things that finally made me realize that my husb…
		it - it would be something that - that would be simple, uh, straightforward, easily administered, and, um, uh, open to the - open to the public. the way they do now for, uh, um, colorectal cancer. You know, with, um, with the testing done by the patient at their home. and, uh, they send the sample off for - for analysis and the - the prescribing physician, uh, is made aware of the results. You kn…	Yeah. I know that Medicare does a depression screening once a year or something I think when I go to the doctor. I think they should be screening for cognitive issues because what people—my husband didn’t think he had anything wrong, so he would never have told the doctor that there was a problem.
	Genetic testing		I don’t think there’s enough information out there that’s concrete for those of us, um, who are concerned about this because I am concerned because my mother has it. I mean, is it, uh, genetic, and i- am I gonna end up with it as well? I- i- it’s concerning.
			Well, I think in - in, uh—it—would love to be able to see if it is a genetic, but I don't think that's—again, that's years down the road.
Prognosis/ Progression of disease, Preparing for what to expect		The expectations for the future. [When asked for topics related to caregiving or family life, um, in DLB could research address]	So, once I got him to a neurologist, it was a lot better. But, before the neurologist comes along, um, I-I still thinking that the research part should be letting—should be letting loved ones or, you know, uh, people know, a-a-and I know there’s still people out there, um, having to deal with it by themselves—which is, um, I know, difficult. But, it’s—as a caregiver, I appreciate it. Having that …
		That you – you – you—it would be something you could look forward to that – that it—symptoms of it that you would have some idea what’s, uh, what’s—what to look forward to that you’re gonna suffer [unintelligible 17:25] how it acts. What – what to look for.	for me, now is the down-the-road. But even when it first started, I think that we should know or have it addressed to us about what to really expect. And not-not a real timeframe, because you can’t do that. Every patient is different, but, um, what do I need for equipment? What do I need to look out…
		Well, we got a prototype w- with, uh, Alzheimer’s and, uh, so something that, um, l- looks at- would predict, uh, accelerating dementia so that it gives me a little bit of time in my pocket, if I- if I’m- I’m progressing, to know that, and to know what to anticipate. Um, so the big statistical analysis might be- might be the right thing. You- so, say- you could say, well, h- here, this works in s…	How long is he gonna live? How much time do we really have? Those were the things that really came up for us. is it a year? Is it two years? Is it 10? Could he live like this for 10 years, fazed on being debilitated?
		Maybe if you had time to prepare them, because you know, trauma would be so hard for a lot of families, if somebody was in a car wreck or something, and all of a sudden, poof, they’re gone, all of a sudden. So maybe if you took a little bit more time. They could prepare. They could get with counselors and do things that they needed to do. Come up with skills of their own to cope with it. Maybe st…	…when he started at age 88 with the diagnosis, could he live to-to-to 95 and be a vegetable? You know? Uh, those were the questions I had, with much more, what can I expect? And is there anything I can do to—not-not even prevent it, but to manage it?
		But it certainly would be nice in my imagination to follow the progress of the disease in real time. For example, by some kind of imaging of the brain. Not by opening my skull. Um, that- that would be very, uh very nice if––it- it would- would make me understand the- the disease better. I could see it, yeah, measure it.	I guess more on the stages, an’ I don’t know that they really know for sure, stages of it, how it progresses, um, an’ progression time.
		I would like a lot more written detail about the nature of this disease from beginning to end. Uh, I’m a scientist, [Wife] is a scientist and we think we have a pretty good understanding of some of these- uh, uh, neurological disorders, involved with protein folding. Um, but that doesn’t really help with expectations or what happens next and so some written materials and detail that- that would b…	We battle an’ battle with that, and- an’ you really don’t have concrete evidence of- of what’s going on or what to expect. Um, from what I gather though, the Lewy body is a more aggressive—is more aggressive to me than Alzheimer’s is…
			You know, what to expect. You really don’t know. I mean, an- an- an’ this is gotten off of from Lewy body back to the Alzheimer’s side of it, some of them people live for 10, 15, 20 years— um, with that disease, but everything I read on Lewy body, it says it is a very aggressive disease. It’s a- it’s a fast-paced disease, and, um, it would just be nice if- if, you know, we kinda knew, but I don’t…
			Going back to general counseling as to what expect for the future and how things are going to evolve.
			Along with dementia, I’ve just—and my husband, my loved one is not oblivious to this, but he keeps asking in roundabout ways. Sometimes, he doesn’t use the right words and stuff. It’s like a prognosis like how much time does he have left and this is important. He’s thinking about this in the background. We’re in certain situations when he hears things and he thinks that he’s dying tomorrow or som…
			So, a study that says, “Hey, there’s all facets. We’re not just talkin’ about sign here to go pick up your prescription or sign here to have this test done,” or that kind of thing, but day-to-day life decisions. Research into something like that might be useful like hey, here’s what’s comin’ your way. I think in medicine, we tend to skirt a lot of things instead of just asking point blank the que…
			Well, what would be very helpful would be—a-and this is prob’ly impossible—if we knew better what the, uh, term of the disease was and what the stages are so that I could prepare better. I-I’m kind of in limbo right now. Do we move to assisted living now, or can I wait two years, or, um—what to expect—in the progression and help with knowing where we are in the course of the disease.
			And o-o-on the other side of it, I’m very interested in, uh, how the brain works and what happened and, uh, how it all progresses, so—the scientific part of it is very interesting to me, too—but I have to deal first with the practical.
			So I - I think this—maybe I'm a little behind the curve on - on this, uh, caregiver's—I mean, yes, I'm the spouse. Yes, I—I'm—you know, maybe I pick up the slack a little, but at this point in time, uh, I think we really are on the front-end of this disease—not necessarily on the back-end, so I—since I don't know what's coming, um, I - I don't know how fast it's gonna happen - um, it's kinda diff…
			Um, you know, it's - it's difficult for—I—I've read things on the internet and the doctors talked to me, but it—I don't - I don't really know what to expect. Uh, if it were, um, Alzheimer's, I think there's a lot of literature out there. There's a lot more people that have—that will talk about their experience with Alzheimer's or a lot of people have seen it firsthand. This is something totally n…
			I mean, I—I'd love to have, you know, a pamphlet or a leaflet or a book or something to say here's this, and this is what's gonna happen and, you know, it may go in this direction; it may go in that direction. You know, kinda like the course of the disease. You know? And it is a disease, so maybe it's like the measles or, you know, seven days before the symptoms—you know, that kind of stuff. I'd …
	Wanting DLB stages/Wanting to know stages	And, and, and then, and then I see that literature about the seven stages of dementia with Lewy body, and I think, uh, knowing more about the later stages now would be helpful. And I don't, I don't recall ever reading or hearing how many people are diagnosed or have been diagnosed with dementia with Lewy bodies.	We’re always looking for stages. Everybody talks about stages in cancer, stages in Alzheimer’s, stages in everything else, adolescence. But with Lewy body, you’re always looking for stages when you see a symptom. Where am I? Where am I on the spectrum now? Am I close to the end? Am I close to the middle? Where am I? And, of course, you-you’re anywhere. And that’s really hard. We, you know, we bui…
			Yeah, exactly. It’d be nice if there were levels. Again, you’d think I was a mathematician or something, but I would kind of like something that’s for people in the early diagnosis stage, that this is where you could go to get specific information. Then, as the disease progresses, then here’s another site that you could deal—another link, so that you’re not overwhelmed by the big picture all at o…
			Well, like I said, the stages. Yeah, yeah, yeah. The stages and what’s expect with the decrease in different things.
			Well, I think generally, I would say just more awareness. Just more awareness. What stages to expect. I know that people at different stages come in at different times but just a little bit more detail about those things.
			I guess, um, just researching other people and see what stages—you know, seeing what stages their loved one is in and comp-, —I mean, not compare but see, you know, the number of years and—but ev-, —they say every person is different. , but I guess if you gathered research and - and looked at it, you would see and kinda know what to expect, you know, at certain stages. And I know I’ve read the ce…
			I mean, it a-a—you know, there is not one thing that I think is—it’s not important. I think that, you know, you need to study all the stages of the disease, and, uh, a-a-and some of the stages are-are skipped, but nevertheless, you reach a point that there are other symptoms—and, uh—and we need to address those, too.
			Well, I - I do think that, you know, I would love to see something that says okay. This is the front-end of the disease. This is the middle of the disease. This is the end of the disease, so that if you compiled something—and it - and it—as I say, it may be different from person to person, but at least it's something referenced that I could go to to say oh, okay. Well, I'm now seeing this, so may…
	Warning sign that things are changing	Well, I think it's good to have a, um, a marker that you say, uh - that you give the caregivers, um, to - to watch for and to bring to the attention of the - of the, um, clinic, or, uh, neurologist, or, um, internist, uh, so that they can deal more effectively. In - in some cases, uh, in advance of any, um, major, um, breakdown in, um, uh, symptoms. So - so, yeah. I think that's very important.
	End of life in DLB		Well, we kind of talked about decision making upfront, but did we say end of life? I think that that would be kind of important, although I don't know that it’s much different than the other dementias, but for example, this is nothing that I have contemplated. Certainly, my loved one is thinking about how much longer he has, but I haven’t even come to that like what will happen and how, what am I…
Knowing which symptoms are DLB-related			I also think that we should be told what—we, the caretakers, should be told what other parts of their bodies that could affected. I’m takin’ him to an eye specialist because it seems like his eyes are getting weird. One day he sees fine. One day he doesn’t. Now, it could just be his eyesight, but [clears throat] I am takin’ him to somebody that is a specialist so that we can find out whether that…
Education		Well, I think givin’ the information like what - what you’re doin’ now is a part of the education. have what we’re doin’ today making progress.	Education, education, education.
		I, uh, I have a copy of, um, tch, the, um, the booklet [unintelligible 20:19-20:20] Parkinson’s Society. Um, I- I- I think it’s upstairs underneath the, uh, to get the name of it. The- the- um, obviously, there’s a lot of literature out there, and a lot of it’s not good. Uh, and, um, what I was asking my wife to get for me is a booklet put together by, um, the, uh, Alzheimer’s Society, or, no, so…	there, Like a manual— It should be like puttin’ a manual. Well, maybe if you tried this, it might work because, you know, it—not that it’s a scientific thing. It’s just, you know, I’ve been told it’s helped some people. It might be something that you might do.
		Uh, I think, uh, describing Lewy bodies and, and helping the average person understand that it's part of, it is part of the dementia family but it's not really dementia. Um, like it, it's an interesting hybrid, I guess. I'm not sure it's a hybrid—well, hybrid's probably the wrong word, but, uh—Yeah. I guess, probably, awareness is more of an issue than anything. Um, I mean, the average person say…	Education. I mean, y-you know, nobody knows what he’s got. They all wonder when he’s gonna get better. They all—uh, what we hated was anybody treating him like he was some sort of baby. You know? “Aww, are you okay?” Ugh! Please. That was just not helpful... I-I had a couple of sentences that I would use to explain to people what we had. And it—usually that, you know, thing I mentioned before, yo…
			Um, a pamphlet or something that I can.. Yeah. You know, if there has been research—because as I say, a friend of mine, who's quite a smart woman, uh, somebody I went to high school with, just sent me all this information. And she's reading all these books by this doctor Mark Hyman, who he—he has something called the Broken Brain research. He writes books. Are you familiar with him?
			Um, an’ like I said, just information about it. An’ I- an’ like I- I know there’s not a lot out there. There’s a lot of unanswered questions that would be nice if it was answered. It’s kinda like Alzheimer’s, you know.
			There again it’s goes back to education for the caregiver. That’s where it’s all gonna start. It’s gonna start with educatin’ myself an’ whoever’s having to deal with this person because it’s like havin’ a child again. It’s not that adult model, role model that you’ve always looked up to anymore. It’s kinda like you have a reverse mole- role where your parents used to tell you what to do. Now you…
			An- an’ a lot of it is people are just not—they’re not educated on how to handle stuff like this, an’ I think if they were, it would cut back on a lot of abuse cases because there’s a lot of that that goes on with people who have dementia-related, just because of the fact of- of them not understanding that their parent, that’s not their parent, you know, making these remarks an’ doin’ these crazy…
			An’ then, as it progresses, make sure people are updated on this, even if it’s to come out an’ do, you know, meetings somewhere in- in areas. We have ‘em here where we have people come in an’ do sessions here with our seniors, um, to- to give them information an’ to help them. We have support groups, um, that helps out in those areas, an’ it feels really weird when you’re over sumin’ like that, a…
			Or y’all- I don't know if y’all have a website set up like, um, um, for people, caregivers to come in, an- an- an’ chat, an’ talk, an- an’ stuff like that. That would be awesome if you did. You know, to link your patients, caregivers to- to where they have a event board, you know, there. An’ if there is issues going on, you know, maybe whoever’s serving on your end of it would have communication …
			Cuz I’d never heard of it. When I went in there and they said he had Lewy body, and I’m like, “What is that?” What does that mean?” You know? It was like some rare disease I’d never heard of, and I know now a lot of people have it.
			So, um, we did have a support—uh, my husband had a support group in, um, [city]— he went to for, uh, several—a number of years, but it was more geared to just Parkinson. So, we don’t—you know, we don’t go there anymore, and we haven’t seen a lot of things about Lewy body dementia. So, I think more materials would be very helpful.
			I know we talked about that already. Um, and just the—and this is not research that—I guess it falls under education. It's just educating people when it occurs.
	Education on prognosis		I'm not sure if that comes under a research category, but it would definitely be something that would be helpful to know more about and if physical therapy visits help that or if mechanical aids are what the answer is and what kind and at what time you should be obtaining these things. Don’t get 'em after the fact when you need them, but should be looking at them ahead, research into preparation.…
	Resident/Fellow education	Um, so, the help with the, um, the programs that, uh, teach medications to the medical student, uh, neurology resident population would- it would probably- it’s probably gonna take that long, the- the 8 to 10 years before this becomes a widespread, recognized illness.
	Provider education	I think there needs to be a lot more research on it, because I know I go to some doctors or I have went to some doctors and they don’t even know what it is. They go, “What, now what is that?” So I think, you know, physicians as a whole	I mean, people train to—to deal with people with that particular disorder.
		I think there should be probably some more, uh, I guess they have to have yearly training or whatever, you know. I think that should be something that’s sort of at the forefront, because so many doctors don’t even know what you’re talkin’ about when you tell ‘em— your disease. And, you know, all of them, a lot of ‘em. [Laughter]	I think a lot more research needs to go in and a lot more doctors, in general, that need to get more experience or more input for learning about Lewy Bodies.
		So I think the physical therapist owner and the physicians all need better understanding of the disease. And I think that that’s not happening probably because otherwise they would know what you’re talking about [laughter] when you go in.	So one thing I think they need to do is—and regular doctors need to be more aware of it—that somebody who has what [husband's name] has, if they get an infection like that, uh, a bladder infection or any kind of [unintelligible 25:07], that is much worse and has to be treated faster and more aggressively because it does have a traumatic effect on them.
		Okay, that I-I just think that-that all physicians should be updated on this disease— because it seems to be either uncommon or often misdiagnosed you know, as something else. So I think that should be addressed.	Um, yes. I think that doctors are not—and other people in the medical profession are not aware of how much somebody with lewy bodies or Parkinson’s is affected by getting this disease and how important it is to treat it regularly. And we had to go through an awful lot to get the drugs. We went to the urgent care. They were closed. It was New Year’s Eve—New Year’s Eve’s day. Okay. But they were cl…
		Things that you could do to know when you’re getting Parkinson’s symptoms, and maybe you need physical therapy. Knowing that your blood pressure might be low, you need to get up slower. Knowing when you need a cane. You know, all those things. Education. Make a lot better patient. Not to treat yourself, but to help doctors, professionals to be able to treat you better.	So education for regular doctors would be really good.
		If they knew the symptoms, the general doctors, if they knew the symptoms, then maybe they wouldn’t prescribe all those things.
		I never had heard of it [laughs]...‘Cause the original people don’t have a clue...Yeah, I was there – the thing – there’s Parkinson’s person, yeah.
	Therapist Education	And the same thing with like even the physical therapy, you know. I think some of those people don’t know how to address your issues when you go. And, you know, they said, “Well we’ll try this or we’ll try this.” But all them don’t understand that, so that would be another area probably when you do have to go to those, you know, three times a week and they don’t—a lot of ‘em don’t understand. The…
	Patient Education	Yeah, that’s-that’s the education thing. Of course, uh, probably, I’m more educated because [wife's name] has gotten all these things, and I read them. She first had a pamphlet that was about Lewy body. It was aged now. The one that she got off the internet from the Lewy Body Association were up to date. If people could be—people with Lewy body more and just know about the symptoms more. Not just…	And, yeah, and it’s just- it’s- it’s- it’s difficult to deal with, sometimes, with the caregiver end of it, simply because you’ve got the- the- the individual that has this, that doesn’t understand it—doesn’t comprehend it, versus the person that’s dealing with it, “Oh, I know you have issues,” but they don’t- they don’t see these issues. It’s- it’s yeah.
	Caregiver, family education	there oughta be help for the caregiver to—you know, so-so they-they can maybe understand it ‘cuz they really are left outta the picture, I think, and they-uh, they’re in the dark, and it’s up to them to-to paddle through the fog. And I’m-I’m not—you know, and the person who has it is not helpin’ the-their caregiver. They’re-they’re-they’re kinda pushin’ ‘em away, pushin’ ‘em away, and, uh, uh, th…
		I think probably on that is that the family understand more what you’re going through. Somehow they-they probably need more education on that because me, I don’t understand it so I don’t know how to make them understand, you know, if I’m irritable that day, or I or I can’t remember, you know. And I forget names, or I go and I wonder around and don’t know where I’m at. [Laughter] I don’t know, you…	But that’s the type of thing a caregiver would need is just exactly what this- what the disease is, exactly what it’s symptoms are, exactly what it’s af—uh, how it affects the, uh, patient and what they can do to help them with it.
		Well, it's a - it's a, um, plethora of, uh, of topics. I mean, you've got, um, on the social side, you've got friends and family and, uh, that - that are - that need to be in the know, so there's not a - a discomfort about, you know, contacting him, uh, or, um, uh, being - being part of, uh, dinners, and - and, uh, uh, that type of thing. Giving - giving them the latitude to - to, you know, to, u…	So I guess, uh, in- in- in, uh, it’s research and studies, uh, you need to enlighten whoever’s being her caregiver with some of the, uh, things that they need to know about… For example, the, um, uh, the- the- the being there, the constant attention, attending the doctor’s appointments, and those types of things as well as the symptoms.
		I - I think in this, um, day and age, it would probably be best that - to have, um, uh, electronic data storage that - that would be, uh, accessed by, um, caregivers and family members and, uh, friends. That - that are more interested in, uh, you know, in the—where - where we stand in terms of research and - and, um, any type of breakthroughs that are - that are on the horizon. But a - but a - a …	Well, I think the biggest thing that—to focus on would be, uh, the fact that, uh, the caregiver, or the husband, or combination thereof need to be well aware of what, uh, her, uh, diagnosis is and what the prognosis is and basically, what, uh, steps can be taken to make them feel, uh, uh, more comfortable with themselves.
		Um…I’m tryin’ to think [of support or education caregiver could benefit from]. Um, what kinda help do you need? Domestic? My says that there— Well, there’s a lot. there’s – there’s a lotta things that—We had the extra family and living in the house. Yeah, we had an extra family living in our house—for a while, and, uh, that really made things difficult—but it’s just more work, right?	I think I've already mentioned to you that, uh, uh, education for the caregiver is pretty important. Uh, so, some kind of periodicals or training, uh, laymen type training, training for the caregiver would be real important.
		Wi- without- without a caregiver like my wife, i- it would be very difficult for somebody to live with either Parkinson’s or, uh, Lewy Body. We have one fella who is a widower, and has a sister, and, um, she moved specifically to [city] to be, uh, close to him. Because he didn’t have any other potential caretaker, and the way I would think a caretaker education where afterwards the quarterly educ…	it’s just letting people know what to expect and that’s what the-the-the literature, um, does, you know? It’s on the walls and stuff, and, um—and-and people just have to read. If people are not really into the reading, just letting people know what to expect with sundowning. You know? In the a—evening it gets a little bit harder, um, for them to comprehend things. So, um, just stuff like that, to…
		Um, and she's—it's gonna be as important for her to stay healthy or healthier than me. Uh, so, uh, the stresses with caregiving when people are finding that their capacity for certain things are diminishing.	And I think if they could—I know it’s very simple, but if they could somehow, when the research is all done, put it down into people like myself reading and understanding it, that would be the most helpful thing I think a caregiver could have. Because it’s in English and you know how to—even it-it’s written in-in black and white, and if you can’t deal with it, at least it’s written in black and w…
		I think, uh, any, any, anything that can be brought to the caregiver, and I wonder what people do that, uh, are battling this by themselves, but, uh, the caregiver's the key for me, for sure. And, uh, um, one of the things that's happened to me is I'm just not driving as much or as long distances, and, uh, I'm used to a lot of freedom in that regard. And, uh, the caregiver's a wonderful driver, u…	I-I think a-any—but I don’t know that this would go into research. Um, any h-handouts, or [clears throat] information, or whatever, that a caregiver could get on who to contact for help and, you know, that kind of stuff would be very helpful.
		Well, I think probably a group—you know, with other people and care – you know, caregivers. I think he doesn’t often understand that. And he’s really—bless his heart—pretty – pretty good [laughs], but I think everybody, really, that has—that’s involved in something like that should sign up for group therapy.	I think i-i-i-it-it is—wh-when I—well, I don’t know. When-when-when I first went out, it’s hard to find anything when you—when you go on the internet, you’re, you know, you’re in a dangerous neighborhood, anyway. So, you probably shouldn’t ever Google any medical symptoms on the internet. But once you do, you really only have [laughter] lbd.org, you know, the-the LewyBodyDementiaAssociation.org. …
		So that would be helpful for everybody to have a care giver course, to help take care of the person, but also to learn how to take care of themselves. When they need time off, when they get burned out, when they’re so tired they can’t move anymore. Get some help. Figure it out.	Um, I- I- I think it’s, again, the, you know, information. Getting- getting— information.. that there’s correct and pertinent [asked in section about caregiver research]
		And I’d say that, um, it was- it was perhaps helpful to caregivers to understand that it's an erratic disease. So I think it must be frustrating to some people that one day a person’s perfectly cogent. They respond very readily and quickly and their thinking is clear, and the next day, they don’t respond very well at all. And I think it makes some people feel like how can this person actually be …	Well, it would just be taking care, knowing what to do when things come up that have to do with that. I know nothing about it. I’ve never heard about it. I’d heard about people having dementia, old people. You know what I’m saying? I said, "Oh that’s awful. I hate when people get like that." I’m not knowing that it’s like it is. It’s just awful. The Lewy body, well, that’s a different kind, and I…
			Um, maybe easier ways to deal with certain situations. And that's probably just gonna come through people giving their experience ‑ experiences in how to deal ‑ deal with them. I'm—I don't know so much as it's a research thing other than the research would be asking people, well, how would you deal with this situation? And how would you deal with—you know, different ideas from different, um, care…
			You know, like for example, when we, um, come home from the sports thing every morning, it's like, uh, how could you do the a.m. care, uh, and that could be for either - either, you know, just regular a.m. care or, uh, after sports kind of thing. Um, how could you deal with that setting? Is there an easier way, tricks I haven't learned yet where I could deal with it? Like yesterday, um, he went i…
			I guess one thing would be to educate the caregiver on the – on the situations that are gonna arise with this disease. Uh, not so much the dementia. I mean, most people are familiar with that, but both – both combined, the dementia and Lewy body, I guess it would be educate the caregiver, if they’re not educated on those diseases, to— as to what to expect and – and things to address to maybe help…
			Well, I think, uh, I needed better warning not to [distorted audio 08:55] how he would be. I mean, I-I’ve been assuming, oh, well, he’s-he’s okay to do so-and-so, but from one day to the—he doesn’t remember. So I needed to be a little better warned about that [what symptoms are ahead].
			Well, I-I think it would be good to, uh, have some information about, um, what medical tests are needed, what are possibilities, and what they entail. That would be good. Education about, um, what to watch for—in just typical daily living—like choking, uh, getting lost while taking a walk or—whatever.
			Hmm. Um. Maybe helping the caregiver, uh, learn more. You know, there’s not a lot out there about, uh, Lewy body. There’s a lot out-out there of A-Alzheimer or Parkinson’s, but there is not really a lot about Lewy body. And, um—and I-I-I don’t know, just, um, more education. Yes, so that they know how to better help. You know, I mean, I, personally, go for a lot of common sense, um, and I always,…
			Um, i-in—it should, in my opinion, be addressed the—learning about the disease—learning about the stages, learning about really what will happen, how will happen in, you know, a typical—dementia with Lewy body—so that-that people are not a—he’s so oddly behaved m—in—with this disease that, uh, there’s a lot of things that are rul—really kind of inexplicable if not learned about.
			Uh, explain more. Give me more information. Um, as I say, tell me more. Tell me what's coming. Tell me what I should be looking for, um, but that could be on a case-by-case basis. I don't know enough to say, well, you know, that I should be looking for may not be what another couple will be looking for. So I - I—at this point, I just want information.
			Cause I'm sure Dr. [name] would love to have more information—but I don't even know what I'm lookin' for. Yeah. Yeah. And thank you for that. And so, um, when you talk about needing education—and support, what kind of education and support? What kind of topics, um, in addition to the "where we are and where we're going"?
			So I think as far as support is concerned, um, just—I can see, especially—and maybe it's just because the patient is a male and I am a female and I'm his spouse, um—how - how to—how for me to tell him to do something that I know he should be doing, um, whether it be something as simple as a pillbox. You know, how do I - how do I approach that? How do I get him—give me the—some hints on how to get…
			So again, it—it's all coming—from my viewpoint, it's all coming down to information. Just let me have some information.
			Um, well, I guess it would be helpful to address that day-to-day stuff. How to manage the toileting issues. That—um, how to manage the confusion. Um, how to train caregivers in managing confusion. Because, um, often caregivers in facilities, they're not trained in how to deal with people with confusion. You know? And, and even such little things as, um, I'm gonna call it "ergonomics," it's not th…
			Well, and like, what should I do with, with just, uh, by example, with the decision making, and should I just—should I ignore it? Should I point it out to her? Force her to make a decision? What’s, what’s, you know—What’s the, what’s the most helpful to her? I, I don’t really know. I don’t know whether I should make an issue of it, um, never even ask those questions. Or, [unintelligible 11:55] so…
			Right, what’s, what’s, what should, what should I say, you know? “Honey, you’re,” you know, “you’re not remembering this.” Um, you know, “Should I do it for you?” Or, you know, should I, should I just ignore those things, you know? Make like they, they don’t exist? What’s, what’s easiest on the patient? If you do it this way versus that way.
			Um, just education on, um, you know, what to expect, uh, durin’ the different stages of the disease. Um, that would - that would - that would be helpful. - you know, if you—maybe—it might help you plan if you know that—um, maybe, you know, the latter stages of the disease, they may not be able to walk. Maybe you can put—prepare for that. Um, or then—you know - you know, if they may not be—you - y…
			Just the information that- that is needed for, to- to- be given out to- to—that, you know…The, uh, ex- the expectations of- of what a patient goes through—um, you know, the process of, you know, just—I’ve done a lot of reading on it—- ‘cause it- it helps me to understand what he’s going through, and what he may go through, and it’s the process, you know. To help other family members, and it would…
			Um, and, um, um, probably education or caregiver classes immediately, so you don’t think I’m the only one in the world. And is this Lewy body? Is this - is this real, or am I, um, you know—so, um, followed by - followed by the education.
	Education on how to handle memory loss		Well, uh, the learning process that [wife] had—used to have—she’s a registered nurse but she can no longer go to school because, uh, if—even if she spent all day in school, she wouldn’t remember it, uh, by the end of the week. Most of—I mean she wouldn’t remember 85 to 90 percent of it by the end of the week. And, uh, she does have a problem with, uh, oh, things like movies. Uh, we’ll have a movi…
	Knowing when to restrict activities		At what point then do I need to take over all the financial decisions? What’s the tipping point? How am I gonna know when that point’s really been reached? At what point does he not drive anymore? He passed a local driving test. I’m trying to do things to keep him safe, but you don’t know that you’re doing the right thing, you know? It would be nice if they would say, “Okay, your husband’s at 7 o…
	Role of self-education		Well, this goes back to my thing. I think it would be interesting to find out if self-guided tours along this path of educating versus care management in this path and educating yourself. I don't think that care management. I think it would be interesting to contrast the two and the outcome for the patient like how you know, I don't know how you would measure it, but that might be very interestin…
Support	Patient Support	Well, again, back to the- um, well, the last comment. The, um, having some- well, let me back up again. Um, I have a brother who’s, uh, brother-in-law is my age, and, um, my sister’s, uh, partner is a, um, is- is [age], and all of us are slowing down, but of course, with different disease states. We’re doing it in- at- at a variable rate, but if- if my renal cell carcinoma friend and my, uh, mela…	Well, support for the patient—is important, meaning, you know—he-he gets a lot out of a support group that is really not a support group. It’s a [unintelligible 16:43] for Parkinson’s—disease where he, um—where-where he is right now. I’m outside the building having your—this conversation, and he is inside in that, uh, m—gym working with people with Parkinson and Lewy body. And, uh, h-he and I as …
		I- I was saying that- that we’ve got a local collection and regional collection of people who meet, uh, everywhere from several times a week like I was talking about with Rock Steady Boxing. And, uh, and also, um, the neurologists in the middle [state] region- there’s several of them. Uh, they will, um, give lectures or, uh, answer questions for, um, really anybody with dementia. Um, and it- it’s…
	Caregiver support	I think, in the, in the area of day-to-day living is, uh, I guess if there's a share system of, uh, of patients that have, uh, dementia with Lewy bodies. There's, there's a, a way to, uh, connect and, and, and, and talk online. Um, and that, that capacity may already exist, that capability. I don't know, but I think it would be wonderful— to, to hear from somebody who's had it for longer than I h…	Come up with a pill where you don't need to sleep. [Laughter] Uh, I - I don't know. I went to the, uh—what do you call it that they have here in [state]? Uh, what is it they have in [state] for caregivers, the group? It's a group that came and spoke here. I can't think of the name of it. Anyway, I mean, they say things, you know, like, make sure you take care of yourself. Make sure you go to your…
			Uh, a—well, I think caregivers need some psychological counseling, and—patience, observation of symptoms and how to deal with them—and planning and healthcare.
	Caregiver counseling		I think just general counseling for the caregiver that this is going to happen. We’re starting to through that right now, ourselves. Just general counseling; ways to research as to how soon it may happen, possibly. Just research as to how it’s—how it’s accepted by the caregiver and the patient. The diagnosis. How they’re handling it. Just general counseling.
Where to go for more information			To follow up with sayin’, you know, “Go here for information. Go—you know, this is”—likely, you know, I do know a little bit of - of research. And I try not to get on a site that just leads me down somebody’s personal road, but get to a - a medical one, and then to the Lewy body one itself. Um, but, you know, you’re - you’re just out there trying to educate yourself and, you know, um, figure out,…
			Um, in terms of a research study, I, I can’t think of anything. I’m—the only, I mean, like I said before, the only, the only thing that might be more helpful is coping strategies, but I don’t—I, I think that’s just education. That’s not really a research study.
			I'm sure there's a lot [of information] out there, but I just don't know where to go to get it.
Complications from too much information given		And- and what the potential com- compli- complication of if you give people too much information. It’ll be used detrimentally.
Brain donation		And I want the [name] medical school or whatever, how you do that, to have my body to use for medical science, ‘cause now they can do an autopsy, and really determine what Lewy body looks like. And uh, ‘cause that’s then the only way to do it. So, you know, that’s waiting too long.
Newer discovrey			Um, and I think since it is such a relatively new discovery, disease, I don't know. I mean, the disease has been around a while, whether—but we hadn't discovered it or put a name to it. Um, I don't know how much research was done in the past. Um, I - I mean, I think my husband had a family member that, now that I know the little bit that I do know, I think his grandmother could possibly have had …
Delivering quality		I think, um, that the pressures to get to a diagnosis cause shortcuts or may cause shortcuts, and so, I guess, I, I, I'd be in favor of, uh, of a quality, a high-quality approach to it. And I think, I think I experienced that with the [university], but I didn't experience with the, with the hospital, it's a pretty good hospital, back in [city], [state].	Um, well, in a—in a practical way, I guess you could say, uh, what things I can do to help my husband—in his illness and get him the best care.
		So, uh, so I, I'm in favor of quality, not quantity.

## Sheet: 6-Addtl research_symp+trtmt
Table 6. Areas for which you want more DLB research: symptoms and treatments
Theme	SubTheme	Patient Quotes	Caregiver Quotes
Prevention		How it could possibly be prevented or mitigated or slowed down in its decline.	What causes it, how to prevent it. It’s a terrible thing for someone to go through. Both for the person who has it and for the caregiver.
			If we- if we know what causes it, there could be preventative care, kinda like, you know, heart trouble. We- we know we gotta have a low-calorie, uh, low-cholesterol diet. We know we need to exercise. We don’t- we don’t know what we need to do— to, um—I m- I mean, they say, you know, keep your brain busy an- an’ learn new stuff, even at an old age
			Um, well, we didn't talk about prevention. You prevent it, then all of this drops away.
Slowing progression		I would say early—findin’ the—finding it early and having a system in place that could slow it and slow it and slow it down.	I think that’s the most important thing to, um, slow the progression.
		How it could possibly be prevented or mitigated or slowed down in its decline.
	Potential role for exercise, activities in slowing progression	I want to know what are the benefits of what particular exercise,— physical exercise as well as brain games um, that would be useful in slowing the decline.	what to do about, like, the speech and how to keep that person’s brain moving and how to keep their body moving and—with the exercises, so they don’t just sit there and-and-and deteriorate, you know? And just lose those functions that you don’t, um, want them to lose.
			I guess they would have to work on something that would make their—or an exercise, or something that would keep their brains functioning so that they could make decisions. So, if there was a brain exercise, which I’m all in for brain exercises, um, that he could do, or anybody could do, if they’re willing to do ‘em, that would keep their brains active. Because then I don’t feel as though they’d l…
	Knowing what a life-prolonging therapy would provide		And, uh, and perhaps, through that sort of vector, is there, uh, uh—is there some interventional drug therapy or other therapies, boxing and, you know, whatever - that we could be doing? And-and if so, I think most importantly, what does that really buy us? if we go down this path, what are we really getting? Is it an extra week? Is it a extra year? And is that year really going to be better, or …
Cure			And course if there was a cure, um, gosh, that would be the best thing ever. I think that it’s one thing for your physical body to suffer, which my mother’s physical body does suffer, having Lewy bodies, um, having Parki- the Parkinson’s-like symptoms, but, um, I think when the mind is not right, then that is, um, even more of concern.
			I’d have to say the research into finding a cure for Lewy body [laughter] disease. And go right back to puttin’ your monies into the protein, if I understand the disease properly.
			it’s something that I wish they had a magic pill for to fix. Um, you know, to get somebody back to where they were cuz he’s only [age].
			does anybody answer anything but treatment? [Laughter]
			You know, just 'cause it—maybe do research on how to regrow the brain.
Cognitive		I, um, I miss, um—I make mistakes in terms of, uh, basic things that may have—may or may not have been said. Uh, generally, my recall's been pretty reasonable—but, uh, um, but I have my days.	I think the issues related to… the dementia, I guess, goes along with the Lewy body.
			I think that if research could find a function that they could do, that would be enjoyable at the same time, that would be a brain exercise, I think that would be very important, and I think it would be somethin’ that might keep their brains working a little longer.
			Um, I have two. Obviously, cognitive. Um, daily functioning. And, then, the, um, autonomic, uh, nervous effects
			Uh. Well, one area of focus is what you mentioned, the brain. You use that brain more than you really think that you do. It’s important to – to be able to think of some things. And I know he gets frustrated because he can’t think of—if he’s trying to add something up or if he’s trying to – to say something, even if he’s trying to explain himself, sometimes he just can’t do that. It just won’t com…
			Yes. His – his memory. His mind. It’s – it’s what bothers him the most, I think. He – he owned his own business, and he was a – a real whiz at figures. Adding in – in his mind and subtracting and so on because he – he just has an eighth grade education, but he was just really good with math. And he can hardly add anything now together. His – his addition is bad. His – his subtraction is bad. Just…
			You know, and, and, so far, it’s, it’s, it’s just the mental issues that are most disconcerting, you know?
			Yeah, the only thing related to the Lewy body, again, at, at this point, are the mental issues.
			I-I-I think it’s paramount, because those are the, uh—you know, those are the symptoms, especially the thinking. The cognitive part—- get altered. And so, it is important that you address that. At—you know, I am—as I said, I’m not a clinician. I’m not a physician, so I definitely don’t know a lot about the disease—- but from my experience, you know, those cognitive alterations come before any phy…
	Hallucinations & how to handle hallucinations	I think that would be and, you know, to prevent the hallucinations that there’s anything they could give you that doesn’t zombie you out. And you make feel like a—not yourself in other words. You’re not—you’re unfunctionable.	The hallucinations, I would have to say, is the biggest….
		Well, for - for one thing, the - the - the people at night, hallucinations. That - that has got me more - more, uh—if anything was to get me down at this point, it would be that. Um, it’s just—I - I - I can believe it because everybody tells me, you know, that’s the way it is. But when I - when I see it, it overrides what, uh, what the people tells me. Um, just sayin’. There might be physical peo…	I think maybe a little more caregiver information on how to deal with the hallucinations— that they have. Um, sometimes I’m left—– I sometimes I’m left feeling very lost on how to personally, emotionally, physically hands on deal with the hallucinations. Because something, I don’t know if all patients are this way, but it’s something in the care he tends to be much – much more private about. He d…
		Well, I get, uh, I little spooked when I see, uh, television commercials, uh, from drug companies, uh, showing a Parkins, Parkinson's patient, uh, having, uh, hallucinations and, you know, it's, uh, it's a little unsettling...Cuz I'd like to see somebody selling hope instead of, uh, disaster. Uh, yeah. I mean, uh, hallucinations aren't something that, uh, I really wanna do. Go through. I mean, I,…	Well, right now, of course, it’s the hallucinations and, um, the way he looks and sees the a-, —sees things. Um, the hallucinations are terrible for him.
			I know they say, uh, when someone has, uh, Alzheimer’s, that if they want to argue with you or if they want to – to say that their way is right, just to say, “Okay, Mother” or “Okay, husband” or whatever, and don’t argue with them. Well, if there’s anything like that with Lewy body that comes up, such as the hallucinations, if he had hallucinations while he’s up walking around or something, you k…
			Oh, what topics? Um, uh, [sighs] like, the - the, um, hallucinations. Um, that’s a - that’s a - a issue—I mean, that’s - that’s a real issue.
			Um, right now probably, uh, it - it—that - that - that - that question has been different in the different stages [when asked about what affects LO's QOL]—- and right now it’s more or less the hallucinations. It’s – it’s, um, pretty much all day now, all day and all night [when asked how frequent].
	Cognitively slower	Well, I mean, I – I understand that, and I mean, I’ve had some experience with my husband, who thinks that I don’t have a good handle on making decisions—but, I mean, that’s—I’m just slower.
	Easier navigation		Um, simple th-, I mean, we - we—one of the reasons we moved from the West back to—[state] area here is he's familiar with the area. He can get around in this area. He's—but, you know, before this disease happened, he could easily navigate different areas.
	Memory	Um, I think it's just more of the, um, short term memory loss. And, um, that's the - that's the big one. Um, I can't say that's there anything physical that, um, that, um, is related to, you know, um, the situation. So, I guess, that would be my answer. Right. And I, you know, I - and from that standpoint, there was, you know, there's this, um, uh, push now for an over-the-counter, um, memory aid…	Cuz it doesn’t seem like he [sighs]—I mean, his short-term memory’s leaving. It’s not as good as it was. His long-time memory is still pretty good, but the short-term memory’s not so good, and it’s-it’s the, um—I know that his frontal lobe, from x-rays and that, that-that then is atrophying faster than just age, you know, related.
		[In repsonse to question about what areas of focus are most important] Um, memory loss… that's where - that's where we have our, uh, our control of, um, of, uh, events that have occurred, uh, both from a business as well as a social—uh, standpoint. You know, that's the - that's the window on the, um, on the past that—that provides us the, uh, the important information we need for decision making …	The- the memory—the confusion part of- of, you know—how the mind deteriorates.
		I can remember things that happened years ago more – more than I can yesterday. I can – I can remember things that happened years ago more, uh, better than I can what things happened yesterday.	How to help him mentally. And memory. And help him, um, to be able to remember the things he needs to remember. To be able to do the things he needs to do and forgets how to do.
		Well, as I understand Lewy body, first you kinda—of course, this may be human, this may be bipolar, this may be Lewy body, but you lose short-term memory. With bipolar, I think I’m gonna walk across the room to do something on the other side of the room, my mind races halfway across the room, I’m starting to do something else. Then I have to go back to do the other thing, when I remember it. But,…	Um, so, and forgetting things. Yeah. So I would say the memory part is most important.
		Uh, problems with my memory [affects their quality of life most]. Uh, probably [unintelligible 04:35] for doing some things.	Um, the memories, uh, the abilities to—um, he thinks okay, but he doesn’t remember and gets very frustrated. I would say, yeah, the memory. If they could do something to help him mentally. You know, it’s much easier to live with a physical problem than a mental.
		Uh, it’s hard for me to—my memory is, uh—	And-and and unmet need is, improving her short-term memory. But I guess if you lose your short-term memory, you know, that's kind of a fix to the disease itself.
		I think that- that’s a hard one. The first choice w- would be memory. I think that’s the most concerning to me is the inability to remember, um. My whole career as a scientist, uh I would say I had a memory that you would rank in the very high percentiles. Um, and now I don’t and that’s of concern. It- it makes life difficult when you can’t remember things. That would be my top
	Spelling		don’t know, just any words or not [laughter]—but I do notice lately, sometimes he’s havin’ a hard wor—time spelling. And even like spelling his name. But he picks it up right away and corrects it.
	Executive function issues		Um, and again, that might be this - this "executive function" portion of the brain that I don't understand, and I don't know much about it. Um, so that's something that I s-, I find on a day-to-day basis. Uh, I'll say to 'em, you know, well, would you do this or that? And he just kinda looks at me like I don't know, and - and maybe that's an accepted—I had an incident the other night where, uh, w…
	Decision making	I would say, um, just about everything ‘cuz I have a tough time comprehendin’ some of that. I-I-I-I think I know what they’ve been sayin’, but a little while later I’ll say, “What the hell did they say?” So I’d say [sighs] that’s a tough one. That’s a tough one.... I think everyday decision-making ‘cuz I don’t think I have that capability anymore. you know, ‘cuz I wanna ha—I wanna go out and-and …	[Name] pretty much makes all his own decisions. Again, like I say, right now, but we have done—started to do the power of attorney stuff because he doesn’t remember… So, it’s not so much—like, [sighs]—well, I guess they would have to work on something that would make their—or an exercise, or something that would keep their brains functioning so that they could make decisions. Because right now, t…
		I think a lot of it’s just an attitude. I mean, you have to make an adjustment there. Um, especially if I used to do things pretty quickly, and now it’s slower. And, I mean – and the not-driving thing, but, um—except for I forgot where I was going with that.	I think expressing in to the patient how important that is [decision-making] upfront. That the caregiver needs to do that, and that it needs to be addressed while they’re still well enough to do that. Um, I know with my husband his di-disease has, you know, progressed or his digression has, you know, [unintelligible 21:16]. They become a little more paranoid—and, you know, they hold on to everyth…
		Um, [name] has been very helpful in filling in on the decision making things, uh when I’m not really making progress on a decision. Um, she’s very good at that. And uh, you know, I- I’ll inevitably agree with her decision, but––	Making the correct medical decisions [when asked about topics related to decision-making research could address].
			Looking into counseling with the family on how to handle the time to take over the decision-making process.
			Well, I’ve been doing a lot of it for a long time. I mean—uh, so some of it isn’t too different, but, you know, one becomes used to having a sounding board—to go over the decisions with—and I’m missing that, ’cause I can’t trust his decision-making.
			Um. I probably would stress the need of-of addressing those issues [associated with decision making] early—because, uh, then I think it becomes harder to address. Um, and, um, and, uh, and-and it’s just progression then makes it harder to address it, I think. A lot of people, um—a lot of people will not address things because it means facing them. I mean, I include ourself in that, too, you know.…
			I guess it depends on the kind of decision we're talking about. So—Right. Well, one-one decision that I had to make recently that I didn't even share with my dad is, my mom had two brain bleeds. And so, um, I decided not to pursue those. One of them, the last time it happened, they wanted to—because we live in a hurricane zone and our hospital wasn't opened back up, they wanted to send her to [ci…
			Memory and the decision making, you know. If I ask my wife, “Would you like to do this or that?” she can’t, or won’t, make a decision. And, uh, I’m not talking about earth, earth-shattering things, you know, it’s just, just regular day-to-day stuff. And so, I, I just hafta say, “Well, let’s do this.” And part of the reason I ask her is ‘cause I think it’s good for her to challenge herself and do …
			Um, you know, some guidelines for, for, for when you should do different things, you know. Like, when is it appropriate to take over the decision making, you know, ‘cause I, I’m sure initially, it’s, it would--it’s better for them to challenge their, their minds, so you let ‘em do some of the decision making. But then, it gets to a point where it’s pointless, I would think. And, you know, some gu…
			I’ll give you an example. I’ll give you an example. When we went down to [city], um, we also wanted to visit some friends in [city]. So I asked her, “Well, do you want, do you wanna go to [city] and come home, then go to [city] and come home, or we could go to [city], and then [city], and then home,” which would save us one six-hour trip. Couldn’t, couldn’t decide and I, I eventually just had to …
			Well, yeah. On- on- on the end of the decision making process around here, it’s- it’s- it’s terrible, because he hates the fact that he feels like he has no decision in anything. He gets angry, and I have to deal—you know, I deal with his outbursts, and—‘cause you know, he gets- he gets angry because he doesn’t feel like he has- has any, uh, plain out power, I guess—you know, with- with anything,…
			Yeah, yeah, I- it’s- the- the- the- the decision end of his life, for- for—has been hard. I mean, it’s been, yeah. There- he- he doesn’t make decisions—- and it angers him. It does. It angers him.
			It’s gonna be a toss-up with the symptom of lack of sleep and the REM and - and - and decision making. Um, I - I think sometimes he has a hard time with comprehension, and he’s—he’ll start out to the do the right thing, but he might get there, and - and he’s kinda makin’ a - a decision to go down another path. So, decision - decision makin’
			Day-to-day decision making, mm, we’re still handling that fine. And I probably got some good clues for that when it became more of a problem for him. Instead of saying, “What do you want for dinner? Would you like to have this or this?” You know, give ‘em two choices. Or when you go to the restaurant, when you’re ordering, say, “Oh, you’ve always liked this,” if there’s somethin’ that you know is…
	Financial abilities	Well, first of all, I retired in [year]—I was [age], so [year]. In August. I was not gonna retire. I was gonna teach some more, but I had an opportunity to take care of my granddaughter. [Wife] said it was all right. But, anyway, um, she says not, but anyway, what she says, and of course I was in the middle of it, so she says I made a bad decision. Before I did that, I should’ve paid off all the …	Um, uh-uh financial, um, responsibilities. Um, you know, because as the caregiver, you don’t know [extraneous noise 21:49]. You-you just don’t know. And, um, and those are the kind of responsibilities that, um, you could—you could possibly, um, taken over, you know?
		Uh, handling the finances [when asked what topics related to decision making could research address].	Um, well, they don’t—um, if—him givin’ up those car keys was probably the biggest thing and - and the finances.
		[Fading voice 06:19] if there’s any [fading voice 06:24] some type of program that [fading voice 06:27]. Help me, uh, financially.	And, um, we still argue about the money—A—but he knows that he - he can’t - um, you know, he knows that he can’t manage it. But he just—that’s - that bothers him that he can’t manage it you know, ‘cause he was used to, um, being independent and in control, and now he can’t do that. So, I don’t know. I don’t know how they would—what they could do to research that, but—
		Uh, it’s tough. I had a pretty good, uh, insurance plan—and, um, that helps...Yeah, yes [when asked if family had support they needed to make these decisions].	Well, the financial ones, um— yes, but I’ve been mostly doin’ that anyway. Not a--she’s not a great financial mind. No, it’s not a big change.
		Well, okay, I- I understand the point. Um, a- as I’ve developed these problems, um [name] has increasingly taken over finances, um of all sort. And we still make decisions together, but I think that I would be comfortable if- if I can’t make a decision that she would be equipped to do so. And- and support her, but I understand that many people would not have a spouse equipped to do that.	Okay. I make the decisions, and I do the finances now. He used to. I don’t know if, uh, that’s what you mean. That is the minor part of everything. It’s more—I mean, he knows that I do it, and he feels confident that I do it. And we’ve seen a lawyer, and we have taken care of that so that I make the financial decisions. And that—that’s a very good thing. And so that’s one less worry for him, thou…
			Oh, yeah, I’ve been [chuckling] workin’ on that [when asked about financial decision-making]. But I—but I—in truth, I’ve always done the—the bookkeeping, investing, and, uh—for our business and—as well as campaigns and— everything else. No, that’s not, but I-I know many people, it would be very difficult. Like my sister-in-law has never written a check. So somebody needs to speak to them about th…
	Personality changes		I mean, he used to be a very bubbly, happy person, an’ now he’s kinda slo- solemn an’ just- he laughs every once in a while, but not a lot. Um, his, um, his whole demeanor is like changed.
			I think the—like the personality changes due to, I’m assuming, due to the changes in the brain. It’s like he’s a different person than he used to be. Oh, it’s very different, yeah.
	Resistance to help		Uh, the negativity that the, uh, resistance that they seem to have—he seems to have.
Driving		Uh, I'm sure that the same thing that's done with older patients that, uh, have lost the ability, uh, to drive but haven't given up their license yet. Um, I think—I, I anticipate at some point she's gonna say, uh, "You, you don't drive anymore." Nice, nicely, I expect, but, uh, that, that'll be a tough one for both of us.	They could they could talk more to the patient surrogate, the family about, um, timing in taking the keys away for the car, you know. They they say, um, "Well, he he he can still—I just have to tell him where to go, but he can still drive." They don't realize that the decision making can impact as they're driving— you know. So I think, unless you're sharp, you shouldn't be out on the road. It's l…
		A couple times I’ve gotten mad at the things that happen. I was lying in bed, and one time I walked in my daughter’s house at 4:00 in the morning. One time I drove to the police station at 1:30 in the morning. Not supposed to drive.	Um, well, they don’t—um, if—him givin’ up those car keys was probably the biggest thing
		No, I haven’t been drove in so many months—year [fading voice 05:50]. It - it was [a hard decision to make].	The doctor did suggest that he stop drivin’, um, but at the time he didn’t. And, um, finally he did - he did eventually realize that he didn’t—he couldn’t or shouldn’t be driving.
		I mean, I still do much that I—the only thing is driving. I quit driving—[clears throat] ‘cause I didn’t wanna have some horrible accident. And so that has changed my life, really. It’s a good thing I have friends who can still drive.	Okay. Not equally. Not more important. Uh, [name] does—I stopped [name] driving when he got this sick. He was driving up to then. Anything they could do to keep them driving longer, especially a male, because when they can’t drive, you’re taking something away from them. They’re used to being able to drive and not being stuck in a house, where their wife has to do all the driving and stuff. You k…
		Drive—not driving [affects the patient's quality of life the most].	He- he- the decisions, and the- has almost been taken away, and, like the driving. The driving, it’s- it’s—with him, if he had it his way, his decision would be, he’d be driving [laughter]. But, you know, we know how unsafe—the doctors know it’s unsafe. I know it’s unsafe. Everybody that—my family members, we all know that he should not be driving, but you can’t convince him that. You know, in hi…
		I used to be able to drive. I can’t drive anymore...Oh, yeah, it’s huge [deal].
		Uh, family [decision for them to stop driving].
Sleep		The whole day, you know, ‘cuz all of a sudden I could be—the other night I couldn’t sleep at all. I was-I was wide awake. And it was almost for 24 hours, and then they come out in the other room, and, man, I was still wide awake. And then last night I slept like baby. And then I come up, saw [name] went back in and crawled in, and the puppy came in and hopped into the bed, [laughs] too. And so, u…	He does not sleep. Like right now, he’s laying down. He doesn’t sleep hardly at all at night. He needs that. He needs his sleep to rejuvenate their brain and everything; get everything to work right.
		Uh, well day-to-day, I don’t know just the movement and the—after a bad night’s sleep you’re gonna be really bad. So if you don’t get sleep you’re gonna be bad. That is my experience, you know, you wake up and you’re not rested, and that’s gonna be a bad day. So then it’s just a bad day all day, and I don’t know what they can do to address that but yeah.	Yes, he’s had a, um, terrible time with sleeping, and, um, they—the office has offered all kinds of suggestions, you know, trying to get him to stay awake more during the day. And right now, we’re tryin’ more melatonin than we did before, and, um, I’ve always gotten suggestions from them. They don’t always, you know, work because every individual is different. So, that has been a real problem for…
		Uh, whether I guess whether more people have the same issue I have with the sleep. I don’t know if that’s been addressed because they seem to—the only drug they seem to be able to give you are anti-psychotic or something of that nature. And that’s the ones that zombie me out— and I don’t know if they do—obviously they don’t do everyone that way, or they wouldn’t be given the drug so.	I’m trying to get him to use the sleep machine and [unintelligible 08:20] out of trouble. Uh, he needs to use that, uh, for his breathing and all. And he would sleep better because he doesn’t sleep well through the night. He doesn’t go into REM sleep.
		Um, a regular sleeping habits... Yes. Uh, to be able to sleep at night—uh, to rest. I can rest by taking a nap during the daytime. But I’m talkin’ about—and it might be the way I was workin’ 30 years. Um, I think that has part in it. Then bein’ able to just sleep... um, to rest the brain.	It’s gonna be a toss-up with the symptom of lack of sleep and the REM and - and - and decision making.
		Sleep disorders. Uh, I have problems sleeping. Um, my new phone does sleeping, and the last couple of days it hasn’t worked. I’ve gotta figure out why. But the first day, when it worked, uh, it told me that I slept almost five hours— But it also has a graph bar thing graph thing that shows where you’re in deep sleep, what time of day and all that kinda stuff. So, but four hours-and-a-half and on,…
		Yeah, it probably does. I mean, I’m – I’m better with more sleep.
	Sleep affecting patient and caregiver		The initial thing was the sleeping. Now that he’s on a sleeping pill, that has made life much easier because he was doing really bizarre things at night. The fact that he’s been on a sleeping pill, that’s made a lot of difference in my quality of life because when he wasn’t sleeping, I wasn’t sleeping either.
	REM sleep behavior disorder symptoms		But what [patient]does have a problem with is—and I was calling them hallucinations ‘til I-I was corrected. Um, his is called, um—his REM sleep gets disturbed. Like, he’ll be in bed. Then, all of a sudden, he’ll be screaming and yelling and f-fighting and hittin’ the mattress. And, you know, whatever, where he sees things and, you know, but it’s in his sleep.
			why is your REM sleep affected? Or Is there something that—other than this pill that he takes, is there something that—an exercise that we could do before we went to bed?
			The REM sleep disorder. Because that’s one of the things that they have to have Lewy Bodies, and Lewy Bodies, from what I understand, have only been discovered in the past 20 years. It’s been named and figured out what in the world it is. I think a lot more research needs to go in and a lot more doctors, in general, that need to get more experience or more input for learning about Lewy Bodies and…
			I think if more doctors that deal with the REM deficiency and more research is done with that, then there might be able to get a link a little bit quicker for diagnosis, like you said.
			That, actually, is our biggest one that we’ve come upon, right now. Like I said, we’re pretty early in this, so basically that’s—yeah, [patient] will say sometimes it’s just, “Had this almost all my life.” [Laughter] This REM deficiency was diagnosed 30 years ago but they didn’t know.
			If they figure out some way to harness this REM deficiency thing and try to work on that before medications have to be taken on for the dementia because that’s much earlier than the dementia, usually, then maybe we can help preserve some of that dopamine and everything in there. Get that to work right.
			He also has the REM sleep disorder where he screams and fights things in the night, and he throws pillows and blankets and—because he thinks they’re, you know, people or things that are on him or crawling on him or things like that. I wish t-there were, you know, something that could be done with that. Is it related to the carbidopa? Is that what causes it, or is it the protein buildup - that cau…
			Um. Definitely, uh, as in—a—n—you know, at least for our experience, the sleep terrors. The-The—you now, the REM disorder that he had. Uh, n-no, I am not a neurologist—but I’m sure that he could be, uh, you know, studied in a sleep study—and analyze brain reaction and n—you know, imaging during those episodes, these early episodes to see if there is the presence of early, you know, signs on the b…
	Daytime sleeping	I sleep a lot - quite-quite lot. In fact, when you—I just got outta bed again, you know?
		Daytime sleeping or need to nap. Well, when you don’t sleep more than four or five hours a night, you get sleepy in the daytime.
Fatigue		The reactions slow down, the reflexes slow down. And you don't feel tired. I mean, you do feel tired.	Uh, so that would be it. The other would be, um, he gets very upset, um, because he doesn’t remember things and he’s so tired. I would say if, yeah, he could be not so tired. Um, I don’t know if they can do anything or not. But the [unintelligible 10:25] with us is that he—he’s always tired. He has accidents. And he also—because he’s tired, he can’t get his medicines for himself. And he doesn’t r…
		Fatigue. Uh, it often comes on in a-eh, eh, eh at different times of the day. Not e-not every day. In other words, there's some good days and some not so goo ddays.	Um, but I think for him, the worst thing is how—that he’s always tired. If you asked him what’s the worst thing, he would say, “I’m always tired.”
		Um, again, uh, h—uh, how do I - how do I—how should I best respond to, uh, unanticipated fatigue?
Movement problems		yeah, my squeeze portion [inaudible 00:02:32] is not hard enough. Like, when you hurt somebody, you know? They say that's special you can do, so… The squeezing part of something. If you squeeze you can't and then when you go to pick something up, you go donk donk donk donk donk, onto that side, like the left side, it's weak. You feel a little weak after.	I-I would say, for us, the thing that really—that really was the m—biggest challenge was the physical manifestation of it.
		I believe it weakens the brain. Yes, ma'am. That would be part of the movement...	Between [hallucinations] an’ his motor skills. Motor skills is another one.
		I, I'd put that high on the list as well [when asked the importance of movement problem studies].	The physical plant is the issue.
		I’d say n- not so much right now. I would say the pain and, uh sort of disability in my legs, walking and my legs. Th- those are the most disruptive right now.	Maybe treatment. Especially related to the Parkinson's— part of it.
			So—and the moment that you show—the physical alteration show up, there is a really big, um, part of the disease that you have missed studying. I don’t call it that it’s a terminal pa—point, but, uh, you know, it—the progression has reached that point, but you have missed a big portion of it—that could—yeah. Go ahead.
			Yeah. Um, movement might be—movement might be a better thing to go with. Because you could have—you could be, you know, really agitated and moody for many reasons. But that wouldn't cause you to have, you know, a stupor, kind of, like, be slumped over, and kinda have a shuffle. Because I noticed my mom had started to shuffle. But I can't remember if I noticed that—I noticed the posture change. Bu…
			The mobility, um, the hallucinations and, um, [rustling noises] the, um, well, speech.
			Yeah, the- the physical, and the- the—simply because he can’t do what he used to do. He can’t walk very far without not being able to- to breathe.
			You know, that- that- that movement issue, I guess—that comes with this also, that slows down your ability to just balance, and walk, and yeah…
			So, I’ve seen him—you know [rooster crowing], the peak, and then the- the- the strangeness—- that starts to happen, and, you know, the mind, the movement, yeah. It all starts early, so, you know, yeah, that would be definitely beneficial—cause I think it- it would show that- that’s another process, along with the brain shrinkage. You know, all this- this, it goes hand-in-hand, so, uh, all of it s…
	Speech	you can probably tell, I have disorganized speech, funny talk. I sound different. [Name], my son said two years ago, when I was at his house, it wasn’t a problem. A year ago it started. Maybe last May or so.	Well, we haven’t started on any kind of therapy for his voice. I mean, I have some and we do do it and he knows to speak louder. He had his speech therapist took a look at him. She just wanted to see him for six months. He’s doing okay. The movement things with the shuffling and everything, I think, if there’s some way that they can do some kind of—like when they pick up that there’s a REM defici…
		The speech therapy, uh— [when asked what affects their quality of life].	the loss of, um—if his vocal cords—you know, and he has to have a feeding tube or something like that. We have been through speech therapy….
			The mobility, um, the hallucinations and, um, [rustling noises] the, um, well, speech.
	Swallowing		I think the—one of ’em is the swallowing part. We were not aware of this. The second cause of death with, uh, dementia with Lewy body is this choking part. Um, he is scheduled for a – for a test on the choking he has. But, uh, that would be—one thing would be—the choking is—the number one, uh, the number two, I think, um, reason for death is the choking part. And, uh, that would be one. And, uh, …
	Stiffness		You know, she’s, she’s stiff and getting up out of a chair is a bit of an issue, and, you know, things like that, but that’s—I don’t think that’s related to the Lewy body.
	Slowness		You know, we’re- we’re not having to stop and say—or, and- and his emotions—his, you know, the- the physical, it’s not even that breathing. It’s, he’s so slow. He’s in this slo mo [laughter]. Yeah, he, yeah, it’s, yeah, he’s, you know, everything’s a little slower.
			He’s in this slo mo [laughter]. Yeah, he, yeah, it’s, yeah, he’s, you know, everything’s a little slower. You know, that- that- that movement issue, I guess-- that comes with this also, that slows down your ability to just balance, and walk, and yeah…
	Tremor	I know one of the things that occurs with me is the, uh, shaking—the tr—the tremors. That, uh, that area that, uh, research, uh, I think I would encourage, uh, and develop categories kinda in the early stages.
		The most. Okay. Um, the- the tremor is the most visible statement of, “Something’s wrong with that guy.” Um, I mean, that’s, you know, with the Rock Steady Boxing, we, uh, we made up the cards that say, “This person’s not having a seizure.” Just to- to try to get it out there, and I’m seeing more and more that there are, uh, newspaper articles, magazine articles, conversations with other people. …
		Uh, tremors and other movement problems, like I said, that was a problem, but it’s not right now. In fact, Sunday I didn’t even leave the yard, and I’ve got a thing, on my—well, this one was on my phone. You keep it on your body. I walked five miles. I was doing really good. I got up from being depressed. Could hardly walk across the room.
	Walking, mobility	Um, maybe like when you are the walking where like when it—maybe if they could address—I don’t know. Better ways to show you, or demonstrate to you how to overcome or better movement – movement in other words movement. Because some days I can’t seem to pick up my feet enough [laughter] or something I don’t know.	I think the issues related to movement and being able to- to walk without being so crippled.
		I shuffle and I-I do realize that. Now when that’s happening I generally know if it’s bad enough. And sometimes my wife says, she said this morning, “You’re shuffling around.” And I said, “No I’m not.” But I obviously was. And I don’t know if they can—if that’s—I don’t know how many studies they’ve done on that. So I can’t really say, but—-it seems an issue.	What- what is it that you can do that not only helps them be more mobile and preserve that mobility.
		what symptoms to addre—the, um, placement of my—uh, walking sometimes is difficult— and, um, balance.	…that’s important, too, because you’re gonna start seeing the shuffling of the feet and the different things that you don’t know why you’re seeing that. You just think the person’s not picking their feet up…
		probably walking and balance. Eh, eh, when I say walking, [clears throat] one normally would w—uh, walks, they don’t think about walking. It’s like riding a bicycle. You—once you’ve learned, you don’t pay attention to how you ride. You just ride. So in walking, with Lewy body, I have to think more about where I place my feet and how I walk. And that’s a distraction.	Well, his mobility is very poor. I mean, we don't really hardly leave the house. If—if two of us take him outside, we can maybe, you know, walk up and down a little bit outside then come back in. So his mobility is very poor.
			Young people. You know they don’t wanna lose their – their bodily functions, their bodily—their walking, their—you know, they don’t wanna stop that if they don’t—if they have a little bit longer to where that will, uh, that will last, they can walk, and they can think a – a little bit. And I mean, even if it’s six months longer or a year longer for younger people.
			Well, I—one of the biggest challenges I have we’ve kind of moved beyond falls a little bit. Now, we’re just more into mobility when another person becomes responsible for helping you be mobile. So, I'm not sure if that comes under a research category, but it would definitely be something that would be helpful to know more about and if physical therapy visits help that or if mechanical aids are wh…
			Well, of course, his mobility, you know, is—his walking is not like it should—you know, used to be, so it’s much harder to get out. It’s harder to deal with takin’ him goin’ with a walker. We tried last year at the beach, and of course, you know, he can’t get on the sand with his walker ’cause it just sinks. So, it’s really limited our, you know, travel and - and getting around, and, uh, it’s har…
			I already—I’m a li-, I’m a little depressed because, um, w-we had always thought when we retired, we would travel. Well, now, you know, it’s very hard because he has trouble sitting in the car for a length of time and getting out. And then, I’m worried about going somewhere with just he and I ’cause what if I got sick, and then he would get hurt. You know? It’s—I just—I’m almost scared to go anyw…
Pain		If they just had a way to get all that pain out. Because when them muscles, or whatever it is down there tighten up, they hurt. Kind of like it hits and gets into the joint, like hips, and knees, and…that's about it…Yeah, a lot of mood problems when you go to straighten out your legs. It hurts.
Appetite			Probably just, um, um, appetite maybe that-that fluctuates as well with the disease. There’s some does he wants to eat everything in the house, and there’s other days he won’t eat for three or four days. And so maybe—another doctor did give me a recommendation to just try to get some Boost or Ensure so at least he would drink. Um, that was a brand new recommendation, I had not been given before a…
Fluctuations		Yeah, so that-that comes on, and, uh, you know, there’s—every day there’s somethin’ different in me start, and another thing will stop, and then this’ll start.	Well, you know, that—I guess, uh, the first indication we had that [wife] had a problem, uh, uh, I- I spaced off and say, “You know, she’s not paying attention.” But she started having these problems s- six years ago, but I thought she was just, uh, not paying attention when I’d tell her somethin'. Well, uh, and unfortunately, I didn’t do her any favors by kind of spacin’ it off. Uh, you know, I …
		I-I don’t—really don’t know why I do that. And I guess I could do that around any pe-person. You know, just—all of a sudden, and [wife]’ll say, “Hey, hey, hey,” you know, uh, and I look at her. And that’s the other thing. I guess I stare a lot, you know? And-and I wanna be-you know, I wanna be alone, you know? You know, I-I just—when I-when I get—feel somethin’ coming on, does that mean I-I have …	I mean, there are days that, with the medicine, my mom can’t feed herself. There are other days that my mother can feed herself. It is such a hard disease to understand. One day, she’s really interactive. The next day, she’s not active at all. She’s lethargic. It- it’s hard to plan.
		That is my experience, you know, you wake up and you’re not rested, and that’s gonna be a bad day. So then it’s just a bad day all day, and I don’t know what they can do to address that but yeah. So that’s my main and I guess, you know, of course your brain function. [Laughter] What-what caused—and I don’t really understand still how you—have the good days, bad days and what—I don’t know how much…	[Patient] was into this state that had just shut down. He just—it makes a difference where he is. If he gets overwhelmed, he just stares. He doesn’t blink. He shuts his brain right down. Well, that scared the heck outta me when he first did that, cuz I was like, what the hell? So, um, I had brought him home and put him to bed. And the next morning, he’ll say, “How’d I get home last night?” And I …
		Understanding why you would—I don’t understand why some days I’m just so bad, and I don’t remember people and stuff, and then other days I’m just—I seem alright to me. I seem just fine and other people said, “Man I wouldn’t even know you have that disease.” So I don’t understand that part, but [laughter]— maybe I don’t understand, I don’t know.	how can I tell when one of these episodes is coming on?
			Because underneath it all, as I say, we watch—which is why I'm probably talking more than I should, but we watch Wheel of Fortune and Jeopardy every night, because we've always done that for [number] years. It's just something we do. He gets half the answers. So it's not like the brain isn't in there. It's like it—it misfires. Other times, I look at him, and I ask him a question, and he just star…
			But his primary what symptoms, symptom that’s very distressing to him is the best thing that they can think to call it is off times from his medication, but it’s relatively independent of that. He has cycles through some kind of shutdown and then he’s wide awake and then—it’s not sleeping. He’s not asleep. He’s awake. His eyes are wide open, but he cycles through this and it’s distressing to him.…
			So, I don’t know, maybe - maybe, like, some, um, 24-hour, uh, like, research so they can monitor them and see what, uh, a full day is like—or a full week is like.
			Right. And how are we—how are—where are we on the continuum? We’re stable. How long is it liable to be good? Yeah, I know, but an-, anything in that area would be helpful.
	In alertness	Oh, of course, I guess that’s a variation. That’s the fourth one, variation and alertness and I’m looking at the secondary symptoms, and you know, when I did this, kinda checked it off.	I have to find individuals who are flexible enough if I want to call them and say, “Listen, I know I was scheduled to work today, but he doesn’t know what planet he’s on so I can’t come in today.” “And I don’t know when I’ll be able to come in.” So maybe some research regarding the fluctuation in the alertness.
		inability to pay attention, fluctuating attention span. Sometimes that’s, uh, and then you can probably tell, I have disorganized speech, funny talk. I sound different. Andy, my son said two years ago, when I was at his house, it wasn’t a problem. A year ago it started.
	In physical abilities		You know, like - like, last night we - we went to the track and walked—uh, made a full quarter-mile around the track. Now, today he might not be able to do that, but he did it yesterday.
	In cognitive abilites		Yes. And - and - and he was—um, his cognition was good. He - he was understandin’. He could talk clear, um, whereas, like, right now, he – he can’t complete a thought hardly.
	Losing train of thought	I think I lost my train of thought, but I think there gotta be ways of picking it up quicker and-and noticing things quicker.
	Fluctuations in behavior	So I think they need research. They need people like me to get involved. They need people like [wife] to get involved and, uh, you know, give you the feedback and let you feel that, yeah, you’re—what you’re doin’ is the right thing. So, I think you’re doin’ the right thing right now ‘cuz you’re askin’ these questions. And, uh, maybe as time goes on, you’ll probably wanna know more. And—uh, you kn…
	Impact of fluctuations on caregivers		It- it’s hard to plan. My husband an’ I—I’ll give you an example. We were just desperate to get outta the house, an’ so we tried to time her medicine. We took her to dinner. We went out to the restaurant. We had dinner. My mother was able to feed herself. She was good for about an hour, and then the medicine, when it was at peak in her system, she, um, started becomin’ angry, an’ she wanted to pu…
			we knew, at that point, it was gonna take whatever course it was gonna take. But I-I spent a lot of time—I ra—and I would say all of our staff here spent a lot of time trying to figure out cause and effect. If we do this, is it better for him then? If we do that, is it better for him then? And we just—it was so frustrating to not be able to nail down cause and effect because it’s so fluid.
			we called it around here, learning to surf, because you have—it-it’s completely unpredictable, and all you have to do is be ready and balanced, and don’t try to predict the future on it— except in very, you know, obvious things.
			I think the, um, the inconsistence in the disease itself where it fluctuates so drastically… With Lewy body it is up and down. There are days if you spoke to my husband and met him, you would never know he had a brain disease. You would never know [laughter] there’s any— he’s being silly—anything wrong with him, and then there’s other days he doesn’t know who I am. He doesn’t know where he is. He…
Psychiatric symptoms		Oh, God, I-I would say all of ‘em. That-that’s a-that’s a tough one. Uh, how can you think about one without in-involvin’ the other one— you know, ‘cuz if your mood changes, everything around is gone, you know, your quality of life. Oh, yes. I-I think they are- ‘cuz you-you-you can’t socialize if your mood changes, so the social end is gone out of it, you know?	I think that’s important. I think, looking back now, I think there were some mood issues, and that may have been a part of this, and even now, looking at what’s happening with her mood, I’m wondering if it’s the medicine, but I really don’t know.
		Irritability or agitation. I think I’m euphoric because of the bipolar. Hallucinations, well, that’s been caused by medicine. Depression is bipolar. Anxiety and paranoia, well, I was taking Xanax for a couple of months, the doctor, when I was trying to slow down and stuff, when I’d been depressed. So, then, I ran out of Xanax and I didn’t even ask for it again, is for-for various reasons.	And, um, and as-as far as the moods, um, the-the irritation, um, because you don’t know what’s going on in your own brain. You know, you get irritated because you’re forgetting stuff or, um, you know, things like that. So, I-I think that when-when—and people, uh, first start showing those type of symptoms, or maybe if they did tests anyway, like when we went to put in for long-term care.
		I—oh, yeah. Start it early as possible [when asked if reseraching mood problems would be helpful].	quality of care in relation to, … the, uh, mental status stages. Um, and the mood. That's what it was. And the mood changes. Yeah, and how that affects—how how that—if things can be done to help—for the end result to help the quality of life. Um, and the mood. That's what it was. And the mood changes. Yeah, and how that affects—how how that—if things can be done to help—for the end result to help…
			Probably. But that's, like, a big can of worms, okay [when asked about mood research]? Because people have mood problems for all sorts of reasons. And you can have a hormonal issue, and you could have, you know, you could have vitamin deficiency issues. And-and so, while it would be good to focus on some of that, there's just so many causes, that it's hard to, say, using that as a harbinger of, o…
	Irritability	So sometimes, I do get a little irritated.
	Anger	Right, the anger part of it.	I think the one that affects him the most is the outbursts of anger. Like, he can just be fine, and then he’ll just set off into this rage. And-and he’ll eventually get over it, but sometimes it’s hours before he gets over it. And he can’t—well, when it first started, I was like, what? But, um, he knows that he’s doin’ it, but he doesn’t know why he’s doin’ it. And, like you said, I-I can’t even …
	"Magic pill" for moods	It would be nice- it would be nice to have a magic pill that makes me- my very bad moods go away. Sure, that would be great. Yeah.
	Depression	[Studying mood,] I think that’s important, ‘cause I do get depressed—- when I think about I’ve got more of life behind me than I do ahead of me. So it’s important that, uh, it—matters of, uh, outlook and, uh, depression, whether it be clinical depression or simply just something that’s appropriate to the reality you’re facing.	I guess, uh, depression maybe - um, cuz he gets depressed because he is- he doesn't have the life he had before, an' he realizes that.
		Well, we’ve found that, um, in- in my household, that, um, depression was, uh, was an immediate response and remains problematic when talking about dementia, so, um, I would say it’s really important, but, uh, it’s all part of the- the whole picture, the whole treatment regimen, the whole need for physical ther- physical therapy.	Well, I know mood was extremely important when he was first diagnosed because that’s how we knew something was wrong. He had always been a joker, a teaser, laugh, and he would just sit. I would think he was angry, you know, when he came in from work. So, I think mood is very important, and it also is really important for his wellbeing as he continues through his illness be-, so he is on a antidep…
			Um, he suffers a lot from, um, depression and anxiety—- also. If they could, um, you know, e - even address that, if they could address the depression and - and - and the anxiety, some of the other symptoms might not be as severe.
			Hmm, um, the depression end of it—- that- that the patient, themselves, they fall into. You know, [huband] goes through a lot of, uh, the depression—because he knows that he physically, and somewhat mentally—he knows physically, for sure, but, that he can’t do things—but the mental part, he- he doesn’t, I mean. It’s- it’s hard for him to comprehend, because he just doesn’t [rooster crowing].
			Uh, I - I’d say, like, de - depression and, uh, um, anxiety is - ‘cause that’s kinda what was the original—um, I don’t know. That’s what I saw originally. The anxiety and the depression was a concern of mine originally. And, um, you know, it’s - it’s just—it—that - that really affects, um, everything. [Laughs]
			Um, any way I could help him to have a better life. Um, as far as me—obviously, if they could do something so that he didn’t wet so much, it would be very helpful because I [unintelligible 11:31] wash. Um, as far as most important would be if they could do something so he wasn’t so depressed and felt so helpless.
	Depression affecting caregiver		Yes, because at—of course the - the - the - um, the patient, you know, it—when they’re depressed, they kinda, um, set the – the whole mood, uh—And if the caregiver’s not a strong person, um, and even if they are a strong person, if you day in and day out, day in and day out—especially if it’s like myself, a spouse—um, you know, it could—it - it - it affects you, too, at some point because - you k…
	Anxiety		Well, it’s real important for me to know certain things. Like, [wife] has anxiety attacks that, uh, she, you know, she gets very concerned about her children, uh, her daughter, in particular. And, uh, and doesn’t have that much contact with, uh, her family cuz they’re 800 miles away. And, uh, so consequently, you know, that’s pretty difficult on her. There’d be times where she gets to worrying ab…
			She was given Xanax and started out with one older, uh, me-, me-, micromilligram, uh, uh, but then, we went up to two, then we went up to three, then we went to four. And then, we started trying to gain where we, uh, where she really needed 'em during the day. And finally, [doctor] recommended to her to take one, one milligram first thing in the morning, and it was a time release. And that worked…
Vision		my-my-my vision seems to be gettin’ worse than better. You know, so that’s somethin’ else that—to be looked at. I don’t think they look at the vision end of it, either - ‘cuz your eyes could tell a lot.. And my eyes seem to change from day to day, some days and night
		Visual. This is not something you’re gonna solve, or none of the eye doctors will. Um, I have a problem with glaucoma, and enlarged optic nerve. With the Lewy body. So, uh, a friend of ours is an optician, and he said not only was it optic nerve, but also glaucoma.
Hearing			And-and trying to talk on the telephone, her hearing's bad. I need to do something about it. Um, but I don't know that putting a hearing aid in will work, because I don't—she doesn't want her hearing tested, because she's cognitive function, and she's got vanity. "I have no problem hearing. I hear what I want to hear," which is maybe, about, I don't know, 20 percent of what she needs to hear, she…
Autonomic symptoms			How to deal with it. Yeah. Like, even, again, that the, um- that autonomic nervous thing. I really wasn’t aware of that. Having to see that, again, you know, and here, you know, he’s havin’ all of these weird issues, you know? So I just think it would h- h- h- help. And, again, it’s probably not as big of a deal for somebody who can go in and use your clinic daily. You know what I mean? Um, but f…
	Low Blood Pressure (Orthostatic Hypotension)	Blood pressure is low. Blood pressure. Perspiration and body temperature. Well, I mean if I get our yard—out working in the yard, I sweat, but, uh, my head and feet feel hotter than they used to… Of course, I’m starting to feel a little bit dizzy from time to time. I have to really think about getting up slower, and, uh, one time, I don’t walk down the road anymore, they was worried about me walk…	Well, I guess we could use the autonomic nervous effects there, I guess. Well, it’s, like, the blood pressure dropping. You know, which can cause falls which are the worst.
			I mean, they didn’t diagnose it. If they had caught it while he was up there as soon as his blood pressure—they—now they’re beginning to know that low blood pressure is bad. When—and when we saw the doctors, they all said, “Oh. His blood pressure is so low. It’s wonderful.” It wasn’t wonderful. He wasn’t getting oxygen to the brain. Yes. Any time you can diagnose a disease earlier, just like canc…
	Dizziness	Of course, I’m starting to feel a little bit dizzy from time to time. I have to really think about getting up slower, and, uh, one time, I don’t walk down the road anymore, they was worried about me walking down the road. So I can cross the road and go over to the [unintelligible 00:27:01] I was talking about, but—- what happened was I turned around for a car coming behind me. I can hear them goo…
	Constipation		She does have issues with constipation, an’ so, you know, most o’ the drugs and things we give her do help with that, but again, it’s another drug that has side effects…
			The- the digestive constipation.
	Incontinence & caregiver having to help		well, of course, the-the incontinence. You know? And that’s not something that he feels good about. He understands what’s going on with that and he doesn’t like it, but he doesn’t have a, um, choice, you know, but to let me help him. But I have to fight for him to let me help him for a-a good while, you know? So, um, explain to him, “Honey, you can’t go out. You’re smelling. I have to help you be…
Drooling			The- the saliva. The, um—it’s weird because my mother doesn’t salivate a lot until she takes the Parkinson’s medicine, and then [inaudible 12:38] take it- then when she takes it, she has a lot of saliva. That’s another thing I’m ‘onna talk to the doctor about, so it’s- after she’s been off the medicine, um, when the medicine is waning, she has a lot of sali- saliva, but then right when she takes …
Falls/fall risk		What happened was I turned around for a car coming behind me. I can hear them good. And, normally I was problem—no problem with that, but I kinda tripped over my feet, and I felt like that I was gonna fall forward. So I got a cane. So if I ever did walk over that way, I got a real nice cane that I can use. And uh, kinda like one of those HurryCane things. But it’s a lot cheaper than Hurrycanes. P…	Um, in her facility, she has a trash can in her bathroom, okay? So, um, she has a shower curtain in her bathroom. Ah, she gets up—or she gets up at night and has to go to the bathroom. Um, she's gotten confused and thought the trash can was the toilet on several occasions, and wet on the toilet and fell. And so I've had to say, we cannot keep this toi—this-this trash can in her bathroom, because …
		And sort of related to all of that is my balance. Uh, so I really have to walk with a cane to prevent myself from falling down.
	Practice falling	Um, the number one one that I would throw out to you is, um, uh, how do you prevent the crises that will shorten the patient’s lifespan? In other words, um, I’ve had a couple of falls, and, um, we’ve practiced falling at, uh, the Rock Steady Boxing venue, but, um, because we have quite a bit of variance between the least involved and the most involved, um, just simply doing what we’re doing is ju…
	Not an issue	Yeah, no, I—the balance i- – issue’s are nonexistent.
Medications		Only the medicine. [Laughter]. Trying to find the right combination.	And they should know, um, like w-we were told that [clears throat] there is no Parkinson medication that he can have. If I’m understanding this correctly, and this is what I say. [Sighs] Was because of the Parkinsonism, it’s cau-caused by the Lewy body dementia, not caused by the lack of dopamine, or whatever. So, that medication doesn’t seem to work. So, why waste your money? I agree, but also, …
		So, uh, there may be some medicines that they could get that would make—eventually they’ll come up with some medicines. There’s some now that improve, for a little while, improve memory and things. No, I don’t know what they do.	They don’t even know what—y-y-you know what I’m sayin’? So, I think research should look into something that can help Lewy body dementia people with—if there is a medication that they could take that could calm their symptoms down. Would probably be very helpful.
		Um, I guess it's, it's treating the, treating the medications. Um, there, there are a lot of pills involved lately, and a lot more pills than I've ever taken. I've, I've been fortunate. I've been very, uh, very healthy and very lucky up until now. And, uh, um, the re, the regimen is not upsetting, but it is, uh, um, wearing. And I, I just, you know, I don't wonder how long—I, I, I'm guessing that…	it- it- it just- it just seems like there’s, um, like, a lot of trials out there for- for stuff that’s already approved. And I don’t know how this works, if, like, there’s a- the seizure medicine now that they’re saying might help. I don’t know if—because it’s already approved for seizures, if it can be given for something else. Which I would assume so because, technically, the stuff he’s on is f…
		I mean, treating, treating the symptoms leads for, for, uh, a better day tomorrow for me. I mean—a day, a day with, uh, the, the medications with the medications that came recently really, uh, hit the, hit the nail on the head in terms of treating my symptoms. Treating the disease is, uh, where the time should be spent, I think, cuz I think treating the symptoms is pretty well along.	There’s lots of medicine they could give me, and—but I think some type of research if—just like we have agreed to – to be in, like, a research program if there’s—one comes up that – that they can – can maybe research something with him—you know, in his mind.
		A- all those thing- and so, uh, adjusting medication to reflect what the patient’s needs are at any point in time- all those things will- will- could use some support, uh, from a research perspective.	I think the medications, which is obviously part of research, have been addressed, and they seem to be working. How long they're gonna work for, I don't know, so is that part of research that could get better? Maybe. I don't—I'm - I'm not there yet.
		Medicine is important. Oh, and not only medicine that you can take, but also medicines that you shouldn’t take. Like Latuda’s caused me all those problems.	Uh, oh. I don't - I don't know. I mean, from the doctor—from what Dr. [name] has told us, um, we—there aren't any drugs that are quote/unquote "in the works" that are anywhere near what—to give to a patient at this point in time. Um, so I think that part is years down the road and, you know, our lives will be much further that - that those drugs probably—that are going to be—uh, we're not—or they…
		And that’s – and then again, making sure I have the medications, for instance [when asked about what caregiver needs support with].	I mean, I think they’re both important, and anything you can give him to tamp down his symptoms—anything you can give to make it so it’s easier for him to exercise, it’s easier for him to live his daily life, is very important.
			Um, and I don't know that there's a specific medication that can be made for that. Um, I do know that when she was put on Namenda, um, for, like, four months, she didn't have any episode of capgras. It went away when we added Namenda. But that's not research. I'm just telling you what happened.
	Cost of medications		Um, so I would say the financing—yes. Everything’s expensive. His drugs are very expensive, and we could have a better system, but I don’t know if you can change that. Um, you know, [name] goes out of the doughnut hole. He has so much drugs. We spend $12,000 between the two of us on drugs. So that’s expensive. Um, and right now we can deduct it. I’m hoping that stays.
Understanding symptoms is important		Not very important at all [to look at brain shrinkage or abnormal proteins]...Well, uh, first of all, if you wanted to find out how much alpha protein is present in my brain, you gotta do a brain biopsy [laughter]. Hopefully we’d be talking about doing that a- after life ends, but, um, o- otherwise, I don’t see how you’re gonna be able to get this diagnosis.	I think symptoms-symptoms and quality of life. Because the-the—we noticed the buildup of the proteins based on what we saw in symptoms. And I used to call it the short circuit. So, we knew that the circuitry, wherever that message was in the brain, was sort of like leaves in a drain at that point in his symptoms. So, they were plugging up h-his ability to react either physically or mentally. And-…
		I don’t think it gets hard—you know? Probably a – a good idea—if you I mean, I see all those words, but it – it’s like what is going to make a difference in? I mean, I don’t – I don’t think [laughs] it does anything, really—except maybe in some enlightenment, but—I mean, if there were things that would handle that, then that would be fine, but—I mean, I’m just there as an observer.	And o-o-on the other side of it, I’m very interested in, uh, how the brain works and what happened and, uh, how it all progresses, so—the scientific part of it is very interesting to me, too—but I have to deal first with the practical.
		I mean, what am I gonna do with the information [when asked about the importance of understanding the brain shrinkage]? I don’t—yeah...Yeah. There’s really nothing in my everyday that is different.	Well, again, I, I know, I know virtually nothing about medical research— but, uh, it seems, you know, the sy-, the understanding the symptoms, to me, there’s, there’s a lot more important than understanding whether or not the brain’s shrinking. ‘Cause I, you know, ‘cause the symptoms are what you’re, what you deal with every day.
		You know, I would say so if you­­––if medically you cannot address the underlying causes of- of the disease then it’s best to try to address the symptoms of the disease. And I don't think that’s addressed right now completely. It depends, but–But there’ll be an area of improvement.	I mean, ‘cause from, from, from my perspective, it’s, the only thing that’s important are, are the, are the symptoms—-- you know? And, uh, and whether or not the brain’s shrinking or there’s more buildup, um, doesn’t, doesn’t really affect me. It’s, it’s non-actionable. So certainly, if it, if it, if it’s somethin’ you need to figure out an eventual cure, then it’s, then it’s important, but right…
Parkinsonism symptoms			I don't know enough about research to say, well, this is - this is something you can address. I mean, it—every situation is gonna be different. Um, what could they address? I mean, the - the - the, um, Parkinsonism symptoms…
Weight loss			My mother eats like a horse an’ doesn’t gain weight. I don't know. Was that—seriously. Most elderly people don’t eat. She eats like a horse, and she doesn’t gain weight. She’s very thin, and she’s very frail. I don't know if that has anything to do with the Parkinson’s.
			Um, he's had a pretty substantial weight loss in the last year. Um, nobody seemed to pinpoint why that is. Uh, I'm concerned about it, but nobody else seems to be too concerned about it, but—I'm trying to put weight on him. Well, am I giving him the right stuff? I don't know. Um, y- you know, I don't - I don't know enough. Is there - is there a - a track of this nutr—that we should be looking at …
Fear to do things			I mean, [name] really has trouble and is afraid to program the machine that turns on the TV set. And [name] has an MBA. I mean, he used to be a commercial loan officer and lend tons of money. He, um, now is much more hesitant to do things. And he has trouble—and this just started this week—that he couldn’t play samba well. Before he got sick, [unintelligible 07:10] took the medicine and had the I…
Bed wetting			I was trying to [unintelligible 09:41]. I don’t know. Yes. There are a number of things that, um, I would like them to address. One would be if they could come up a way that he wouldn’t wet the bed so much because, of course, that interrupts his sleep. You know, he has to get up, and we have to wash the sheets. And, uh, he goes fast asleep, but it’s still a [sic] issue.
Physical therapy			I guess physical therapy that could be done at home that might stimulate him a little.
			And if they did a—more physical therapy or could come up with things that would do it—and I’m hoping physical therapy and PT will build up his muscles to help take it. [Name] had great muscles. [Name], uh, played basketball. He—now his legs are like toothpicks. He doesn’t have the same structure. I would—if we could build the muscles back up to help take the place of the nerves, I think that woul…
Exercise		Uh, yes. I think, um, I - I think that it would be more—the more information and the more physical education, it would - it would - it would be.	I’m thinking training for the caregiver. Proper OT and PT, possibly, would be good to do more at home to start it earlier. That’s one of the things, is to recommend that and find out if research is starting it earlier, helps with all that. PT and OT and all of that.
			That could even—that could even come in with the education on the disease. You know, a little education to say, “Well, let’s do this exercise because this helps to strengthen the – the lower part of the body” or “Let’s do this because it keeps the brain a little sharper. Keeps the mind a little sharper.” That could come in with the—some of the education on the disease.
			No. During the, uh, coming up with new things on it. Research. That would be number one to me, and then the educational part would be—and the – and the exercise part. That would be together.
			Yes. Okay. That’s one of ’em. If they could—I would like more information on what kind of exercises—I’m sure I’ll get a lot of it from PT. What I can do to make—to help him so, one, so he feels better about himself...And also if they would tell me what exercises to really push him. What to do to help him physically to—’cause he – he really used to be very strong, and now he’s not. And he’s losing…
			I mean [unintelligible 21:52]. They keep saying exercise is good. If they had diagnosed it earlier, then we would really have pushed to walk and exercise more. You know, we were so busy. We had just moved down here. We blamed part of it on the move, the, uh, all of that stuff. Yes. The sooner you diagnose something and the sooner you can start treatment, even if it’s only to say, “Look. You have …
			Well, I-I guess you could just look at pe-people who have, uh, a consistent habit of, uh, aerobic exercise—versus people who don’t. Yeah, see if it makes a difference.
Overall DLB symptoms		Uh, well, cer- certainly by intervening in the primary symptoms that I've already listed––That was very useful, but I don't know enough about Lewy body research to––Say precisely what would work best to address those issues of memory, balance, and uh mobility	I think that would be very helpful to the caregiver as well as the patient, uh, in understanding [the symptoms associated with DLB]. I think that would be very helpful. Well, I guess like most good things, it would take money and personnel and observation—by the trained personnel.
Meaningful activities		Well, probably brain activities [to stay sharp].	Okay, let me think. Unmet needs. Um, well, the one I mentioned is during the day. She has nothing to do all day but wander around. Okay? So her unmet needs are finding a meaningful activity that she can do.
			So again, activities. I'd say that's her biggest unmet need during the day.
Wandering			Right. But the biggest thing is, she just wanders around all day. All day. So she's wandering around all day long, and then when she sits, she falls asleep. And she gets up and wanders around. And she's—in and out of the bathroom. That's her whole day. All day long. When I'm not there. If I'm there, she wants to go out and do something. Like go shopping or-or eat. Or have ice cream, you know. So …
Navigating their room			Yeah. But just navigating your room and that constant, um—her room's very sparsely decorated because she picks things up and carries them with her. You know, so her room's not very well decorated.
Hyperbaric chamber			From what I've read. I mean, we've—we tried hyperbaric chamber therapy, because, um, there's this theory that says, and this goes back to dementia, um, it-it says that, um, what is this—chlamydia, um, pneumonia [unintelligible 38:17], not the STD. Um, but that—that's the [unintelligible 38:26], I think it's spirochete or spirochaete, I just don't remember how to say it. But it's a bacteria that's…
"Natural" therapies			And I mention that, 'cause I also have taken him for a deep physical therapy, you know? Not just a massage. I mean, really, you know, to stimulate the—the dead muscles kind of thing. And when I mentioned that this Dr. [name], the broken brain, she knew all about it. And this doctor treats people with brain disorders with nutrition and that type of thing… But, I mean, I think research into the con…
Diet/Nutrition			And, you know, I've found that there's a Dr. Mark Hyman, H-Y-M-A-N, who's doing research on Lewy body, and is tying it in with nutrition and infections within the body. It's—so, I—you know, I don't feel I have a day to day outside of the physical care, that—you know, and medication? I'm doing the—figuring out vitamins myself.
			As I say, it's nutrition and—and vitamin supplements, and chemical. I had him tested for chemicals. I took him to one of these places with a three-hour test, and he was—you know, he had a lot of [inaudible 20:14] or something in him. And, you know, maybe more chemical testing of—of the body.
			Yeah. And mostly because it has not been addressed. Now, I haven't read this book yet that this neurologist, who is—and he is a—he is a neurologist, and he is a doctor. He's not some—who has written all of these books about the connection. I haven't read it yet, but— it just seems that area has not been addressed.
			I'm learning more and more that sometimes medication isn't the best bet, but maybe natural products. Like one of the things that we did with him, um, that was encouraged by one of his friends, was to go to a a natural, uh—what's it called? Natural, um—naturalist. And I'm not thinking of the right word, but, um, you'll know what I mean when I say it. So we went and, um, he took a drop of blood fro…
			He suggested, um, mineral drops. That's what I mean to say. Uh, I've got it right here. As a supplement, trace minerals to help. And his idea was that what is causing his, uh, mind from not thinking right is that there's metals in in in his head, and those are keeping the transmissions from getting from one neuron to the next, from getting past the rope. So if you can help get rid of the metals, …
			I really—- do feel like that’s important because, you know, if that’s what is the cause, anything that you can do—you know, like I saw in one of the papers that, uh, you sent me that some people use the Mediterranean diet. Well, I - I don’t know anything about that or don’t know the benefits, and I’ve never read anything about what could possibly be the best.
			know they don’t know, but what causes the protein buildup, and is there a way—you know, could nutrition—could it dissolve the protein? Is there a way to dissolve that protein buildup? You know, I d-, I don’t understand about the protein buildup.
			Are there the best foods that he should eat ’cause our family doctor said, because his bloodwork is so great, he can eat anything— because we have got it to where everything is stable. His triglycerides, his—uh, for the first time, you know, he—everything is good. His bloodwork is good. So, he’s at a stage that, on paper, she said his [laughs] bloodwork is perfect. So, um—so, she says eat what yo…
			I try to keep it fresh and Mediterranean and, um—and sometimes we look up—well, we were lookin’ up, um, some of the nuts and things that are high in things that might help leg cramps at night. Um, so, yeah, I think - I think diet - I think diet probably is, maybe, some of the key. I mean, we’ve used the magnesium out of the soil because we didn’t take care of our earth. And that—I’m not a - I’m n…
			I don't know. Um, I'd love somebody to sit down and - and go through and say—okay, if diet might help—so should he be drinking more protein shakes or is that protein that you get in a protein shake the same protein that's in the brain, in which case we say no, no, no. We don't want more protein. I don't know.
			Well, I mean, is—nutrition, I - I do think is something we should address. Is - is that part of it? I mean, can - can we make things better, c—or are we making things worse—based on nutrition? I don't know. Um, are there things en- environmentally that we should avoid? I don't know.
			Okay. There are [unintelligible 18:47] topics that I would like to see them address. One of them is food. I would like them to give—uh, and they can—if anybody does a study, I believe that what he eats does make a difference. I—uh, [name] was somebody who had dessert after all three meals. I’ve cut it back. Now he also is a vet, so the military hospital—everybody has told him he has to cut back s…
			Um. Well, I-I guess I’d go on the positive and say, what is the best diet for best brain function and preservation of, uh, his memory and so on and so forth. That’s—that would be difficult, but—It would take a lot of gathering information.

## Sheet: 7-Addtl research_other
Table 7. Other topics needing more research
Theme	SubTheme	Patient Quotes	Caregiver Quotes
Safety considerations			But, um, I guess looking into that, what's available, uh, especially for, um, patients that are gonna end up end up possibly wandering, you know. Like for me in the home, um—and that's why we came here right off is because, uh, if he started to wander, and I couldn't keep up with him, uh, then I was—I would have to put him in a place where he would be safe. So just ideas on how to how to take car…
			We’ve gotta move—got the identification bracelet and—um, but I still worry about safety because, uh, a lot of our neighborhood—and we’re not really in a neighborhood, we’re more in a rural area, but most everybody kinda knows [name]. But, um, how - how—I can’t tie it to research. Tell me how I can tie that to research 'cause it is - it is a big problem. Safety, goin’ too far, or doin’ somethin’ y…
Crisis situations			But we reached the point of, mm, borderline crisis because it was, um, no sleep, couldn’t figure it out, couldn’t - couldn’t really get any satisfaction. And his meds were off, and I can’t get a psychiatrist. And so, I ended up havin’ to take him to our psychiatric hospital. And he’s not suicidal. And, um, he doesn’t, you know, qualify to stay. And I didn’t wanna leave him there either 'cause it’…
What is an emergency			I mean, a huge, huge thing is, you know, when- when really is an emergency? I mean, a lot of us don’t have any medical background [laughter].
			and I’m just not much aware of that challenge that is here and is gonna come if he does start having the hallucinations, or I know what to do if he falls ’cause I’m [age]. I can’t get him up, and I have to call 911 if he down and can’t get up. But— the hallucinations and different parts like that of this Lewy body disease that I am just not educated on.
Respite			Just the need for respite once in a while. And more family you can integrate into that respite I think is better for the patient and for the caregiver. I’m not leaving him with a stranger he doesn’t know. They’re familiar with your life, his-his needs, um, his likes, his dislikes. Uh, just coming to get them once in a while. You know, but just say, “Come get him, take him fishing. You know, take …
Daily function		Your health—health and hygiene. Um, sh—sh—uh, reading and writing. Exercise—and—and it doesn’t have to be, uh, s—like, professional development exercise. Sho—day-to-day functions.	Um, being able to accomplish daily life functions.
		I think they’re all important. I have a little of it. I have mood problems, have thinking problems. You know, I-I-I-I just—they’re all there…. Oh, I think it’s important. Once you lose your quality of life, you-you’re-you’re-you’re done… cuz now you can’t even go to the bathroom by yourself. You can’t—now you’re takin’ away every dignity you had. And that would kill me ‘cuz— I’d rather just say, …	that’s- that is obviously the biggie (activities of daily life). I’m not- I’m not askin’ him to become a professor, just to— You know.
		I would say in place for daily functions…] just like bending over and tying your shoes. And that kind of stuff there. This movement, you know, to different moves and [inaudible 00:08:05] might help. Walking and—	I think it’s huge. That’s huge because that’s the reality. Probably, people could live without knowing about how much your brain has shrunk if they’re told you have this degenerative disease. Let’s take it and go with that. I would like to know more about it like how much has your brain shrunk that causes this, but the biggest issue is how are we gonna get through the day? What’s gonna be our big…
			I think it would be important— with research on – on your daily functions because that’s important to all of us. It’s like our daily functions. And my husband was a—he drove a lot in his life. His business required driving. And – and we had a small farm, and that required a lot of walking and – and feeding cattle. And he can’t drive anymore, and he got to where he could not feed the cattle, and— …
	Practical questions relating to daily life		So, and I said, um—that’s what we need to know. Is he—uh, I need to know, like-like our bed. Should our bed be elevated where he can, um—he seems to-to be very, um—oh, what’s the word I want? Gettin’ all phlegmy, and that. Is that just him? Which it—he wasn’t like that, but—or is that part of this disorder? I don’t know. So, is it a matter that I have to have him elevated on a wedge, or something…
Socialization	Not liking crowds	And, uh, uh, I’m—I don’t like to be in crowds, you know, and-uh, and that wasn’t me. I used to be, you know—get into crowds didn’t bother me, I—because my whole life I had to be around a lotta people. And-and—uh, but now I’m more a recluse, I-I would say.
	Needing more socialization	That’s important. Um, the more one can keep up with what’s—what their normal social interaction as well as business interaction or so forth, uh, the-the better. And, um, that’s the advice I’ve gotten all along from various people, is to t-try to stay involved— with daily li—with like your city clubs or your church or whatever it is you’re particularly involved in, or have been involved—
		the daily - the daily functioning… I—I”m kind of a verbal - verbal person. I’ve been involved, [unintelligible 16:12] in fact, I was a lobbyist for [organization]— healthcare and [name] when he was president of the university. And, uh, eh, saw it all from be—in [state], and I was also a state legislator— and also mayor of [city] so I’m used to interacting with people, and so it’s important in my …
	Loss of driving, activities	I don’t drive anymore, and that’s a frustrating thing for me. I don’t drive my golf cart anymore. I can’t play golf ‘cuz I have to bend over, and if I bend over, I fall. Yeah, so-so really, uh, a lotta the activities I used to do, I don’t do it. You know, I was-I was not active, but I was active enough to keep my mind in other places, not just lookin’ at the four walls.
	Church		Church is, um, not what I anticipated it would be one day. But those people are human too. And - and they’re—they seem to be more, um—they don’t understand, and it - it just frightens them, I think.
	Social isolation		…and social. You know, if the public was educated a little bit, but a lot of his friends and a lot of just general public, they’re almost - they’re almost scared, you know? They don’t know what to do, so they don’t do anything at all. So, isolation. You’re tired, you’re makin’ poor decisions, and you’re kinda isolated from—you know, I’ve been able to keep some contact with good friends, but he ca…
			So, you know, that—it’s such an isolating disease, in a sort of way. They tend to—at least [husband's name]—I mean—I’m sorry, my husband—um, he tends to internalize—intern—he tends to, you know, shut out—shut down instead of turning out—that having a support group with people with the same issue, I think it would be really helpful.
			Well, I think, um, e-e, u-u-uh, I would call it agoraphobia. He’s, e-e, uh, reluctant to get out among his old friends, his old—you know, his old business acquaintances, um, and I have to push him to do that. And it’s very beneficial for him to do that. Once he’s out and about, people—are wonderful, and he reacts very well to that—but I have to—I need help pushing him do that. Reluctance to, uh, …
	Resources to help people understand		When you first hear it and - and you read and you try to say to someone, it’s like, “Ugh, I don't know if they quite get it.” [Laughter] They still hear that dementia, and they think, “Oh, short-term memory.” Well, he - he can remember. He knows who I am. Yeah, he - he - he doesn’t have any problem at all with long-term memory or remembering people, most of the time. But, um—so, it’s hard for him…
Finding a specialist			How to really get that circle or group of care in your doctors. Everybody says you need it. And nobody tells you how to do it… Finding doctors that remotely have a clue… Like, I’d like to go online and- and find a doctor. And I- and I did just notice that the Lewy bodies site has, uh, the Centers of Excellence just like Parkinson’s did. Because prior to that coming out, there wasn’t even any- any…
Communication		I think, um, I'd have to say, uh, um, just a - a blanket statement about communication—about keeping a line of communication open, not abusively, you know, where you're hounding the - the caregiver, but just to, um, uh, uh, ongoing, uh, dialogue that - that, um, you know, if they - if they found something interesting or different and, uh, there was a chance to call your center first before you co…
Caregiver burden, caregiver support		I think the caregiver is the biggest-biggest part of this whole thing ‘cuz it—you know, I-I don’t see any-any light in the tunnel where they’re gonna solve this problem in my lifetime, but I think the caregiver doesn’t have to go down the tubes with-with me. That’s what I feel. So I would say there—there really should be a little more effort to work with them, too.	The biggest challenge I’ve had is just to keep up with the things that, uh, I need to do for [patient]. And I don’t know that, uh, that addresses the question of—the problem is to be a caregiver for, uh, someone you love, takes a lot of patience and time. And, uh, uh, but fortunately, I have it and- and so I give her, uh, as much time as I can. And the only time that I’m really away from her is w…
		Hm. I—you know, I think it’s hard—it- it’s hard for me, but it’s almost harder for her, I think, to [laughter] you know, being there, having to be there, you know, all the time, and she is. And, uh, I- I- and she- she is- is a great example of caregiver. I- I- I was involved in the process of, uh—of, um, her mom and dad, and, uh, you know, and then—and my wife was the one that was the caregiver f…	I think the thing that—you know, I don’t know how you research it, but I thing- think the thing that is the hardest for my husband an’ I, I have a caregi—I have a CNA that stays with her during the day. My husband and I both work, and we come home, and we work a full-time job, and then we work another full-time job with my mother because my mother can’t bathe herself. My mother can’t dress hersel…
		Uh, a pretty successful organization, but, uh, uh, not—she's not capable enough to, to handle everything that's, that's coming at her. And sometimes it's easier to diagnose what's obvious than to, than to look a little deeper.	An- an’ I say that, an’ I feel a little guilty because I love my mother, and I would not do it any other way. I want her to have the absolute best care, but it is very hard
		Yeah. My – my wife is a caregiver—and we help her as much as we can, but—	“I think it’s important if that person has some speech therapy and has the physical therapy and not just sit there,” you know? And sometimes, you cannot depend on the caregiver to-to do these type of things and-and take over everything and do this, too. You know? You can get overwhelmed. You know, you need a little help.
			I think maybe the sadness that comes with that. I'm probably gonna start crying [crying]. You know and the feeling of just being alone on this journey and it’s okay There are lots of people on the planet that are lost. It’s okay. I'm not complaining. It’s just that I think that that needs to be addressed that I’ve read a lot about how caregivers take care of yourself and all this stuff and it’s r…
			Um, but I guess research should look into what what support what support is needed for the patient, and what support is needed for the caregiver— and what's available, um—what should be available for for both of those. And, um—and that should be the goal for different places to have. And I know you can't have it everywhere.
			Well, I guess in the last month, I’ve reached the - the burnouts and just, um, um, really, um, a place to, uh—I’ve been tryin’ to—I - I - I feel like it takes super—a super amount of energy and constant, um, supervision. And - and try to let him make decisions, but understand that sometimes he just can’t. And, um, you - you are pretty much—it’s your baby and your land.
			And I don’t know that physical therapy will do these things. I have no idea what they do [unintelligible 12:12] what they’re going to do and how he’s gonna smell afterwards. Yes. And even may improve his abilities. I mean, if they can do that, then he’s gonna feel better, and I’m going to have it easier too. Sometimes it is a challenge. I mean, I can be exhausted at night because, you know, you h…
	Caregiver depression		Depression. It’s a life-altering diagnosis. Yes, no kidding, yeah. It’s been very difficult. I put on a face for him because he wants everybody to be happy and pretend that nothing’s wrong, but it’s hard. It’s very hard. Yeah, and how they’re supposed to deal with a diagnosis like Lewy body. I mean, I want to help, but you’re in a well of your own to begin with.
	Caregiver frustration, impatience		It’s- it’s a lotta work and sometimes, you know, um, I would never be disrespectful to my mother, but sometimes, I am short because I am tired, and I wish that, you know, she could do more for herself, and I could help her more.
			I had a had a difficulty with beginning because when my husband would go into this other world, then I didn’t understand why he might’ve been angry or why he was, you know, upset or why he couldn’t function like he should. And I got frustrated a couple times, myself. So, I had to come to the conclusion, then, it’s not him that’s doing this. That it’s the dementia. You know? So, that was difficult…
			“Why are you talking to me like this?” Um, you know? “You don’t holler at me.” You know, um, to the point I even left out of the house and went to a hotel. I mean, I’m not gonna be talked to any kind of way.
			But, you know, there is no cure, so it’s very—I think [sighs] maybe more information on it and ways for me to read and - and see that it’s not he’s not trying to do those things. He—you know, he tells me he can’t help it, but I’m very impatient with him.
			Well, I’m not very patient, and I think that’s—I’m - I’m very short with him, and it makes it harder on him, but it’s hard for me to see him as a different person now— you know, because he’s changed so much since we got married. And I want him to be the way he was, which he isn’t. And I want him to—I - I think it’s ’cause I want him to fight it, and I feel like if he practices and practices or if…
	Caregiver patience	but I think mainly m-maybe a research show the value of patience;— patience on behalf of the patient. Um, in other words, the caregiver gets tired, and the caregiver may get a little bit irritable—- because of being simply tired and worn out trying to look after me— properly.	I think my personality is such that I've been very patient with [patient], but there's not a lot of people, particularly husbands that would do the same thing for their wives. That I—that I—that I just do—that I just did because of my personality. But it takes—it takes somebody really understanding of her circumstances, uh, and helping her in a way that's—that it's not, uh, manhandling her or wha…
	Balancing outside work & caregiving	think – I always think of the other person and which would be the caregiver, so more help for the caregiver. Because I don’t under—I don’t—I feel bad when like my wife can’t go to work because I’m havin’ issues that day—-and then there’s no help, you know, to help her with that. So or, you know, we’re just gonna lose the money and we need the money so. [Laughter] I don’t know what to do about tha…	Oh gosh yeah, and still havin’ to work. And still havin’ to go to work. I don’t get to stay home and care for his every need. I still have to get the money. I have to go to work today when we get off the phone and clean the lady’s house. Luckily she’s an RN. so she understands if I say, “You know, we have Lewy body dementia, “When we - when she hired me. She said, “Honey I understand.” Any day sh…
			He’s not used to me going anywhere without him. Even when everything was fine, we were always together. I wasn’t one of these people that was going—meeting my friends off somewhere to have dinner or just to have a day together. I’ve never done that. When my daughter was younger, well, she and I would meet and then we’d go out, and sometimes if he was at work where we were, we’d call him and he’d …
	Other caregiving issues mentioned in research section		I gotta worry about this minute. So, I don’t care how much his brain is shrinking. I don’t care how big the protein deposit is. I don’t care what it’s called. I don’t care where it is. I don’t care, r-really, anything about that outside of knowing someone should be caring about that if they develop an approach to it.
			Uh, do some do some, um, research into what's available for support— specifically for Lewy body in each area…
External support			Uh [clears throat], planning for medical care and learning what resources are available—to help. A-And I’m talking about, um, maybe respite care or something like that—wh-what is available in the community.
	Wanting more variety in adult day program		I took the classes, and they went over some of the things in our community that were helpful. Um, we tried one that was highly recommended while we went and visited. And, um, it was somewhere he could go for $15 an hour for, um, the morning. And you could choose how many mornings. But you know what? They listed all these things that they did with ‘em and all. And we were there for a morning, and …
	Family support, issues	My daughter keeps in touch with her [laughs] for an hour. Her sister calls from [city], or her other sister calls, and they talk for an hour or two, three, four. I mean, there- there's support in different ways - you know, but physical support, it's almost impossible, you know, 'cuz they all have a-uh, a-an active life on their own.	we’re together, pretty much on the same page. So, it’s not that difficult. Um, we have no family to speak of around here, so, um, as far as our children, and that go, it’s kinda hard for them to understand some of this stuff.
		Um, I think the, um, I think the, um, best thing that they could do would be... or, uh, um, pursuing, uh, family, um, uh, get togethers or - opportunities to - to, um, to be as normal as they possibly can be in the situation that they're faced with.	We have grandchildren and of course how it’s explained to them by their parents is their choice, but sometimes, um, yes I think that as adults we can talk about things, and we feel more comfortable saying, “This is happening and that is happening.” But with children age appropriate, you know, how do you address those issues? Um, the little ones not so much. I have a two-year-old, and I just tell …
			My daughter, now that’s different. We can talk about things and she understands, but there’s just things with his daughters that I don’t—no, not daddy. Yet they’re not here every day. They don’t know. Course my daughter’s not either. If she was, that wouldn’t work either. She’s more outspoken than I am.
			So, um, it’s kinda—I know it’s kinda hard, but, yeah, if - if the—there could be, like, you know—um, if family could help more. And - and it’s—you know, uh, it’s kinda hard sometimes because on the day that the family—he may be visiting with the family, he may—it may be a good day. So, they may not understand what the person that’s with them every day, uh, sees. A - and same - and the same with t…
			Well, I have a lot of family support—- uh, and- and- in our process here, but no, it’s- it’s gonna get hard. It’s gonna get harder. You know, I- I know [laughter]. It kind of breaks your heart.
			Yeah. I just know I'm doing my part with my mom...'Cause everyone doesn't have me for a [unintelligible 46:13]. I've got two other brothers, who don't do anything. What if someone's got—what if someone has no children? Or what if someone's got three children who aren't like me? Because I'm telling you, my brothers don't do anything. They do nothing.
	External programs providing a break		And so, um, he’s goin’ there three mornings a week for four weeks. Yesterday was the first morning, but, um, they did, um, relationships. They talked about relationships. They had a snack. They, um, did some little game-like things with—um, was it spot-on what he really needed? Well, he does need some help with relationships. But you know what? It gave us both a little bit of a break. And, um, bu…
	Needing a safe place for patient		And so, to me, there should be something that is, um—if it was four hours a week, that would be good. If it was two four-hour mornings and you could go to the grocery store or you could see a friend—we’re just—we’re totally isolated. Um, uh, you know, we’ve got family, um, um, it’s hard for grandchildren to understand the papa that’s been fun and caregiving. And - and now, he’s, uh, tellin’ ya cr…
			I guess the one thing I would need is just if - if I could figure a way that he was in a safe, good place, with educated people that, you know—I - I thought when I left there—you know, left him there the other day, you know, if there were four other people in my situation and we all took one morning, we - we could do like mother’s morning out again. I don't know how to organize it. And I don’t kn…
			So, um, even if—you know, like, if they could have more, um, respite—‘cause I don’t have any respite, and - and my hu - and my husband’s very super, like, dependent upon me. So, I can’t. I can’t, leave him. So, um, even if—you know, like, if they could have more, um, respite—it’s just, like, for a short period of time to run to the store. If he - if he’s havin’ a good day then I might be able to …
	Alternative patient care		Yeah. I’ve tried to think, “Okay. So, what are the solutions? You know, how do we”—and it’s like, somebody needs to get in there and do some financial studies and - and - and put out there that, you know, if you take ‘em into a facility and you pay 10,000 a month or you can, you know, have four hours, two times a week to get a haircut, go to the grocery store, take a shower, [laughter] you know, …
			I can see how people do it because, I don't know, um, I - I just keep doin’ what I’m doin’ as long as I can do it. But it’s - it’s hard, but I think that—I think we’re wrong, whoever’s writin’ the rules and the laws to not look at, um, government subsidized in good facility, somethin’ that’s - that’s, you know—the churches have—there are a couple of churches that have a program, but two is—it’s -…
			you know, even a part-time in-home care, you know, just—and I’m not talkin’ about like—I don’t even - I don’t even think it’s helpful to have an RN come and do that type of thing or a CNA to bathe or that type of thing. I think it’s just, you know, a compassionate, caring sitter, at that level of pay, a couple of times just to, um, keep your head above water.
			Um, well, she has no family life right now. So, um, I guess if there were a way to keep the patient at home—and I'm still working on that. I've got kind of a plan to keep her at home. Or get her home. I don't know if I'll be able to execute that plan. But, um, you know, my mother, because she can't remember anything, she really needs to be with people she knows, because when she's with me or with…
	Expensive care		I would like to see more people who are without means or-or—as fixed or limited means, uh, be able to have the sort of experience we have. …And I think the only thing that’s been—there’s two things, I think, primarily that stand in between that experience and most people who probably have that. One, is their own ability to accept, which is a tough—that’s a tough one right there. People’s ability …
			So—so we have to look at facilities to put them in. And then you should look at government stuff. Um, right now, my-my dad was paying $10,000 a month. At one point he was paying $13,000 a month, because he was in—and he was in one facility that had a memory care place, and he was living on a memory care, um, wing, and they wouldn’t let my mom come—- because they did not understand capgras syndrom…
	Facility that keeps married couples together		So the quality of life issue, and I've thought about that a lot, is if you have married couples, if you can keep them together, they will both do better together, if you can give them the right support—that they will both accept. Okay? So, yeah, um, and I've even thought about a way to set up—not just for Lewy body dementia, but for dementia patients, set up assisted living facilities that would …
	Worry about healthcare implications of dementia diagnosis		In this day and age, with preconsistent—uh, existing conditions, people are scared. They don’t even wanna be assessed. I-I have people now that—they’re friends—are concerned that their husbands are having some type of dementia, but they don’t wanna take them and talk about it to the doctor because then it would become, you know, preexisting. And-and that part is very sad and I don’t think there’s…
	Figuring out how to pay for things; patient doesn't want to give things up		Well, I have a lot of people that like to tell me what to do and what I need to do and they need—they’re telling me I need to sell everything here. Our house needs repair and, of course, we can’t afford it. I have people telling me, "Well, you’ve got enough stuff around here you could sell." Well, you can’t tell him that you’re gonna sell anything, oh my Lord. It’s like he doesn’t—he don’t go for…
Quality of life		Quality of life. [When asked of all the things that we dis-discussed today what-what do you think is the most important]	I think quality of life and daily function [is an important thing to research]… Because it’s- it’s that I’ve noticed that, with her Lewy d- bodies, an- an’ Lewy body and dementia, there are times when I d- I don’t know who that person is, but there are other times when she remembers things and—good things and bad. I’ll give you an example. My niece, when she was in the assisted living facility, h…
		Uh, but anyway, I know [unintelligible 00:41:35] supposed to be something to improve your life. All these things may improve life a little bit. but you know what, um, if they make so many things, like chemotherapy, they might add a month or two to your life, but you’re miserable the whole time… If they can improve the quality of life, maybe. But, you’re gonna go sometime. Your quality of life wou…	But now that my mother has, uh, Lewy body, the most important thing for me is for her to have a good quality of life.
			Quality over quantity every time… You-you-you know, if that’s—if that translates to quality of life, fine. If it translates to length of life, then you need to qualify that with me.
		Well, I think it’s – it’s important. I mean, it’s hard for me to relate to it, really. I mean, ‘cause I can’t – I don’t have any “poor me” things, you know? I dress, I do all the things I’m supposed to do. I shop. I—you know. But I don’t think it can hurt, and it might help somebody.	But, for me, as a caregiver, all I cared about was symptoms and quality of life. Period. End of story.
		Uh, I mean, based on what we've discussed, I'd say I'd put that number three [when asked the importance of studying quality of life].	I just wish mine—I wish mine had his quality of life back. I really do because he doesn’t have that anymore. He had to quit work. He’s on disability. He can’t drive. Uh, you know, he doesn’t c—I’ll let ‘im use the microwave at home. He does not use my oven or my stove. It is off-limits, um, cuz I’m afraid he’ll leave it on. Um, he got popsicles out night before last, an’ I got up the next morning…
		Oh, yes, uh-huh [when asked if quality of life research is important].	Um, probably, at this particular point, the- the quality of life. Well, because the first (finding the cause) one isn’t gonna affect the quality of life now. It would affect it if he was diagnosed 10 years from now. You know? Now, if you’re talking about in general for the general population, that’s a, you know- that’s a different- that’s a whole different—I’m talking about our situation.
		Well, it- it seems to me that qu- quality of life, uh, encompasses a lot. And the- the disease disrupts a lot, uh in an unpleasant way, so sure if there could be improvements in the multiple symptoms that are, um, associated with this disease, that would be very, very good. It would not be as good as getting at the base problem.	I think those are nice and general and cover—I mean, daily function and quality of life covers, like, a lot…. I- I feel they’re- they’re equally as important… I think are equally, uh, the biggies.
			Well, that would be quality of life because you want to do as much as you can to make each day a good day as much as you can. Yeah. I think that would be, probably, the symptoms and things like that. Just quality of life; your daily things.
			I think it all really boils down to the daily ins and outs. One good thing about Lewy Bodies is that the person with it can still form memories, so it’s not as—if you have to weigh the scale between Alzheimer’s and Lewy’s, at least Lewy’s you can still form memories. With Alzheimer’s, you can’t. It’s just gone. It’s not there anymore when it’s full blown. I think probably the quality of life can …
			if things can be done to help—for the end result to help the quality of life. Um, and the mood. That's what it was. And the mood changes. Yeah, and how that affects—how how that—if things can be done to help—for the end result to help the quality of life. Not just for the patient, but for the caregivers as well.
			I was just thinkin’ about that last question. I was thinkin’, “Gee, quality of life, that’s - that’s the boat I really wanna jump on.” But, um, it might not happen in our lifetime. But maybe what you’re doin’ today will help somebody else.
			It’s- it’s the quality of life and daily functions. It’s very important. It’s important for- for the patients. Their minds, it’s, um, that—Like I was saying earlier about, you know, your quality of life, and- and what you can- you can do affects your mentalness, your mood. It affects everything. Um, you know, if your qual- but your quality of life also, you know, like, your physical—what you’re c…
			The quality of the patients... And, which- which that quality of life, you know, it- it goes back to the- the—it’s shoots your emotions down. It shoots your, you know, your—it’s a roller coaster.
			You know, if you don’t have a good quality of life, it- it creates other issues there, which creates the depression and the mood swings, and the- the anger outbursts, and, yeah, [laughter] and…
			Well, I think that’s, that’s probably the most important too. That’s, that’s what affects the patient the most and, and the, and the caregiver. Any-, anything that can be done to improve the quality of life for a longer period of time, is to me, the most important.
			Well, I think quality of life is key. Um, I - I—you know, especially—I think this disease, for the most part, hits people later in life. Um, so I think quality of life is - is number one.
			Um, I’m sure it would be, but i-it all comes back to the issue of money—personnel, and time to do the research, and seems like, uh, it’d be better to start close to home—then spread out as you extend your—you know, get more resources [when asked about quality of life research].
	Opposite: that would be difficult or not as important as other things		[And what about global issues, like quality of life or daily function? Do you think that's important to focus on?] I think it would be difficult for a professional to focus on that, because it's such an individual thing. Like, what I have to deal with may be different than what some other caretaker has to deal with. I—I think that it's such a broad topic, that it would be difficult, I think, for …
			Um, probably not as important as getting diagnosed or treatment— but it's still important because it's people's lives. And maybe they can, through talking to different people and doing studies and stuff— they can figure out what's a better way to to either deal with something or to treat or to treat something.
Quality care			I would say probably anything that we've discussed about quality of care— versus the length. You know what I mean? It's the quality of care.
Figuring out what new roles caregivers will need to take, new skills			I don't know except if maybe they could as a research study saying, “Okay, these are decisions in the past that you might have made together as a couple and now, this is all gonna be on you and it’s outside your thing, but these are things that you need to be prepared for.” So, maybe a study where they gather information and say, “Okay,”—well, I had to learn how to hire a contractor to put in a n…
			So maybe have some kind of instruction thing for—or teaching thing about finances to help to help them. And also with the computer thing now. Like when I was taking care of my parents, that's when the big computer surge happened, and so I was too busy to even begin to learn. I mean, I could know how to answer the phone, but as far as looking things up and really becoming computer savvy, I had—I'm…
How to make medical decisions			Making the correct medical decisions. Again, you know, I’m not a doctor. I’m not even a nurse. I didn’t even go to any type of medical school.
Practical strategies		Not just somebody said you got Lewy body, but actually, if they knew more about the symptoms, and they maybe—if they were aware of it, they could try to control the symptoms. Like know that they have to come up with some techniques about finding, losing things eventually.
Figuring out financial aspects			Well, I mean, I had to do a lotta research myself. I, uh—a- and it relates more to taxes an’ selling her property, um, you know, whether to try to hold on to it, and then, when she passes, to sell it, or to sell it now, but I had to sell it now, no matter, uh, because I needed the money to help take care of her caretaker. It’s very experience to have someone in your home, and, um—so I think that …
			Um, more information for caregivers on financial support. The—many of the patients are older and retired. My husband is one of the few cases where he’s young, younger. And so he only gets SSI, and he was denied his long term disability by a federal law judge which has nothing to do with the clinic. However, that puts me in a position where I have to work two part time jobs so we can survive, cuz …
			I think the biggest challenge for me has been legal and financial information. When he’s been the financial decision maker, the investor, and suddenly he doesn’t remember what all he’s invested in and can’t explain it, and nobody can tell me, well, should I be his guardian, or do I wait until a certain point to be his guardian? They can’t predict how quickly he’s gonna decline. I mean, my attorne…
Long term planning			So maybe involve the research or the clinic in some type of, um—what’s a good word? Encouragement program and recheck on regarding financial responsibilities, decision making for health and welfare and final arrangements.
	Legal considerations		we need to include a legal team in some of this because that’s been on the burner for a long time. And that was one of the first things that I was told you need to get things in order. I’m like, “In order? What do you mean? I don't know how to get things in order.” So, [laughter] I just did—okay. So, legal, for the big order, getting things in order… it’s those mind-boggling things of how do you—…		pg. 13
			Okay. It took us some—me some times to address our wills with my husband. We have wills, okay? And, uh, I really am more concerned of the fact if something happens to me—what will be a—the best solution for him? And, um, so, I really want to, um, address our wills, and we have—you know, we talked about it at the end, but it took me some times to address it and say, you know, “I think I am going t…
	Change in income		Oh, yeah, absolutely. Um, yes, they do, and - and here’s the thing. If you—I mean, you can’t really—um, I don’t know how you would prepare for - for this ‘cause you - you don’t expect this to happen to you or - or your loved one. Um, you know, I mean, my husband, prior to him—you know, he - he went from makin’ $60,000 a year to $25,000 disability—and then myself, you know, making $30,000, $40,000…
	Life insurance is expensive		He’s - he’s had the disease since he was, uh, uh, [age], I think it is now. So, that’s - that’s - that’s a - that’s a - you know, a - a - a big hurdle. And then most times if you—when you, um, young, you—and employed, your life insurance is through your job. And then when you leave your job, okay, there goes the life insurance. And then once you’re diagnosed with this, um, dege - degenerative dis…
Assessment of functionality			Um, yeah, uh, I do. I do, and I think that probably all the way—I mean, they would have to have people in the home with you in order to - to, um, you know, have a more accurate, uh, assessment of— you know, the daily activities and how they—you know, the - the functionality—of the patient.
Cure		Well, obviously, we continue looking for, uh, the drug cure. Um, and it seems so- so tangible. It’s just right at the tips of our fingers, because, um, the, um, I’m sorry.	You know, the, um, the obvious, the obvious one is, most of the research oughtta be focused on finding a cure.
Survey given at appointment given to caregivers too			I do, um—lemme—before, before I forget, I do wanna make a comment about that lengthy survey that we, that we fill out every time before we go down there. Um, I, I—so we can either do it now or later, but I just don’t wanna miss—Okay. Um, I, I think, I think it might be helpful if you also gave that survey to the caregiver. ‘Cause I think, now I’ve been just—I have not been editorializing. I just …
Sense of accomplishment			Um, uh, I'd - I'd like to be able to think that there is something that can be done to, uh, give him more a sense of accomplishments and - and—not accomplishments—of - of what he can do.
Is sunshine good?			Um, is—you know, is sunshine good? Maybe it is; maybe it isn't. I - I—again, I don't know any of these things. Um, I don't even know if it's being looked at in that respect.
Being more independent			Um, he’s, um, very dependent on me, very worried, and I [unintelligible 11:48]. I do go out and leave him alone. He’s capable of being left alone. Take care of himself. But he does get very worried. If they could do something to make him feel more competent and better about himself— that would help.
			As far as—what would help me the most would be anything they can do to help him. Make him more self‑sufficient. And feel better about himself. Especially feel better about himself.
			And not that he’s totally dependent, etc. And anything they could do that way that would make them more independent. I don’t mean totally independent but just feeling like they’re okay.
Staying active		Um, I think the, um, I think the, um, best thing that they could do would be to, um, uh, insure that - that there's, uh, continued activity. Um, with the, uh, with - with the patient. So, in other words, uh, like the YMCA type issue.	he doesn’t drive, anymore, and, um, he doesn’t—I-I-I think in the terms of if I don’t have him to get up and go, he will just sit there in that chair - you know? And so, just getting him up and moving and-and, um, participating in different areas - it helps, um, tremendously
Insurance paying		Yeah, we- we’ve also had some, um, some problems with funding, like, sleep studies. And, um, medications. Uh, we’ve just went around and around with, uh, um, our insurance carrier who didn’t wanna pay for Exelon patches and took hours of time on the phone for my wife to finally get, uh, get consensus.
Looking to other diseases for assistance (Alzheimer, Parkinson)		Well, I think it's, um, my - my hope with that would be the - the cross, uh, border research with Alzheimer's. Um, since they've had such a great run lately on, um, uh, uh, research, maybe there's a link there to, um, to the, um, Lewy body, um, problem as well— that they may be able to build a synergy between the two studies and be able to - be able to come up with a, you know, an answer to - to,…	I think, you know, pro-probably the intersection of Alzheimer’s and Parkinson’s. You know, are there—are there places that-that, y-you know—wh-where it crosses over was always a mystery. Why are we getting more of one than another on da—on this day or that?
		You know, there could be some - there could be some synergy that they have between the - between the two that could - could lead to, um, uh, an answer to one or two of the - the researchers' questions as to how to reach the - the - the most, uh, um, selective point, uh, for, um, for therapy; either, you know, just, uh, like we mentioned, um, uh, don't - don't try to, um, uh, don’t try to um, um, …
		[Interviewer: So what I'm hearing you say is, um, that more research itself, um, using the synergies, um, from Alzheimer's research, that would - that would help?] Well, I would certainly - I would certainly figure it would be worth a shot to look at it. And - and to be - and to be constantly aware of the - of the, um, you know, minor steps or major steps—- that - that - that the researchers are …
		If we look at Alzheimer’s for a prototype, um, they’ve done a- a lot of work- a lot of good work in, um, both the biochemistry and the, um, uh, more clinical elements. Um, so, I- i- it’s all wrapped up in the same bundle, whether we’re talking about physical therapy, uh, depression, um, one kind of Lewy Body versus, uh, Parkinson’s.
In-depth interviewing			Well, I-I think, as I mentioned before, uh, in-depth interviewing. Dr. [name] was there before, uh—e—spent it musta been an hour with us before we met with Dr. [name], and I think that was very helpful both to him and his notes and to us—to have us think in a different way.
How to manage unrelated healthcare issues			And-and, you know, it just—it wouldn't fix things. It would just make things worse. And so, um, I opted to take her back to the facility she's at, which they weren't very happy about. Ah, and she was fine. She wasn't really having any big symptoms. Um, but they made us have 24 hour care for three days, which I just got the bill for, and it was $1500 to have 24 hour care, because I couldn’t leave …
Family member acts as stabilizing force			Right. Well, I can tell you that my mom's decline was exacerbated, or I would say hastened, what would the better word be—she declined a lot faster, um, when my dad went in the hospital. So my mom had been living with my dad, and they were in an assisted living facility. And it was terrible for him, 'cause she had—he didn't get enough sleep. She couldn't remember that he was sick and had COPD. An…
Movement and thinking problems		The number two [when asked what is important to research including movement and thinking problems].
Research in general		Trying to keep the brain working and it—having the brain keep the body working. It’s—it—because the—the, uh, development of the disease or whatever you wanna call it, uh, is ongoing. It’s—and it’s—initially, it’s slow because it’s, um, that’s known to ha—it’s just slow…. So more research should—should, uh, be conducted.	Well, I th- all of it is a- is a concern because it affects that person and the people taking care of ‘em.
		we-we can find out. You know, that’s the reason I wanted to join this is we can find out what the problem is and what can be done- and how we do it. Is-is it physical therapy more? Is it—uh, oh, God, uh, I think it’s great sittin’ down with the doctors and all that, but I don’t-I don’t know, you know, ‘cuz it-it-it doesn’t really tell me too much, you know, ‘cuz I’m not too sure what I’m doin’, y…	I really think that there is a tremendous lack of research on Lewy body. Most of the studies that I look at are studies for Parkinson’s or studies for Alzheimer’s. I haven’t really found things that are very useful for Lewy body.
		So I think they need research. They need people like me to get involved. They need people like [patient] to get involved and, uh, you know, give you the feedback and let you feel that, yeah, you’re—what you’re doin’ is the right thing. So, I think you’re doin’ the right thing right now ‘cuz you’re askin’ these questions. And, uh, maybe as time goes on, you’ll probably wanna know more.
		I think, uh, research is. [Speaking of most important thing discussed today]
		You, well, uh, I think it was important to talk to you, and, uh, like I said, I don’t know all the ins and outs of a lot of—uh, a lot of this. But the—uh, you know, I think it’ll be something to- to look at.
		The research to analyze, uh, how, uh, uh,—what this disease is, and what it isn’t, um, and how you can w-ward it off as much as possible.
Getting perspectives of patients and families		There’s a lot there for one person, but maybe if you broke it up into pairs and said, “Let’s do this. Let’s do this. Let’s do this for months or even a year,” and then all of us come back together and say, “This is what we found out on our end of the-the machine, and I think we need to put more grease in it or-or somethin’ like that”—I’m talkin’ in the world that- - I-I was in. It’s easier for me…	The fact that you called me, and cared what I thought. [When asked: of all the things that we discussed today what to you is the most important?]
			Getting a lot off my mind, just being able to talk about it with somebody. . It really, I really don’t know any more to do than what I’m already doing.
			Just to have the family more inclusive on research and things like that.
			we’ve been just honest in our thoughts and— and telling about our experiences, mainly, and— or information. Our suggestions came from our experiences.
Measurement			And that might, that might be something for research, you know, to, to be able to say, “Well, you know, here’s, here’s the median and, you know, and so many standard deviations and it’s, it’s this variable or, you know, you’re liable to, you’re liable to find, find this, but it varies, you know, a little bit or significantly from patient to patient.”
Brain Donation/ Autopsy		Well, I think that’s important. Course, an autopsy is required to know for certain definitive measures.	do they do anything with autopsies? If patients were willing to, you know, have their brain cut up.
		And I want the University [name] medical school or whatever, how you do that, to have my body to use for medical science, ‘cause now they can do an autopsy, and really determine what Lewy body looks like. And uh, ‘cause that’s then the only way to do it. So, you know, that’s waiting too long.
Coping strategies			I mean, the first one is, you know, trying to determine the cause. The second one is tryin’ to cope.

## Sheet: 8-Weighing diff research
Table 8. How participants prioritize different research options
Theme	SubTheme	Patient Quotes	Caregiver Quotes
Understand what's happening in the brain		Uh, that's, that—I'd say I'd put two-thirds of it towards that study. Two-thirds of the $1000 towards that study. I'm, I'm hung up on what to do with the third that's left [when probed with abnormal brain shrinkage or proteins].	I would have to say I would give the whole thousand dollars right into the protein. Because I think everything else that we talked about can be dealt with, but if they found the—if I’m understanding this disease, if it’s the protein in the brain that is making lack of or too much, that is making these poor people get this dis-disease, that’s what should be addressed. Because everything else would…
		I guess to figure out what is goin’ on. I – I’m doin’ that through about what is happenin’ and – and what Lewy body is, and I’m just not sure about what is goin’ on...and why it’s causing so many changes.	Oh, I’m sure the protein buildup—-would be my priority. ’Cause that would be the key—I feel like that’s the key to the whole thing.
			I’d probably put, uh, 700 there (protein buildup), and then maybe divide the other into, uh, mood and, um, movement— and, um, the swallowing issue. [also listed under mood and movement]
Causes of DLB		see what their me—what correlations there might be. Correlations perhaps of their vocational experience, or their, um, experiences, eh—is apparent…. and how that… contributed to the onset of the disease, and contribute perhaps to the slowing the decline that’s a manifestation of se—of the disease…. The different lifestyles and vocations.	Just the cause and a cure. [also listed under cure]
			The causation—what leads to developing the DLB—looking at diet—and, um—what was it that you were saying? The history of sports, concussions, those types of things [when asked where the other 400 would go].
			Because I do believe that if we found the ca—the cause, we can find the solution. And the solution is the best—m—i-i-is the-the best outcome possible.
			Um, absolutely, I would take a lot of it to find the root cause. With [name], we know what it was. It was low blood pressure. If they had tested it—caught his low blood pressure right away and raised it, he wouldn’t be here. So they need—education has to go in there too. Doctors have to be aware. No doctor was aware, and his blood pressure was real—really low. And we went to top doctors in [city]…
			Um, what caused it? But obviously once you figure out what causes things, then the effect of how to change things are easier. If you don't know what caused this, you can't figure out the answer. Um, so out of that $1,000, yeah. You know, spend—I don't know—another 250 on what caused it. Um, and, you know, what can we do—but if you don't know what caused it, you can't tell me what to do to avoid i…
			Gosh, I’m gonna sound really selfish. But I’m gonna spend half that on tryin’ to find—uh, 'cause this is - this is—let me explain to you why it’s selfish. This is selfish because of where we are today. This is not looking at a good study for in the future. But selfishly today, I would spend half of my money trying to figure out how caregivers get education and support. Because without the caregiv…
Prevention			I guess prevention and diagnosis. 50/50 maybe. So, prevention and confirmed diagnosis.
Diagnosis		Uh, probably, um, a $100 on, uh, oh, I'll - I'll treat this like a bet on a horse race. Um, I'd - I'd put a $100 on, um, um, diagnosis.	Well, I think I’d spend 50 percent of it on the, um, diagnosis and- and understanding her conditions, which are done by testing, and your laboratories…
		I- I guess, um, that to diagnose the sickness…I think I would have you break it up. But not to the point where you—you know, you end up having a little money and- and not a lot of, um, diagnosis. [Laughter] You know, if- if we’re down the road and, uh, yeah, I’d—I – I think maybe spend some on diagnosis.	I guess prevention and diagnosis. 50/50 maybe. So, prevention and confirmed diagnosis.
			Um, I would give it all to a holistic approach. To treatment… And diagnosis too. You know, chemical diagnosis.
			I would do 50 percent for early recognition which, like we said before, is diagnosis and education for the doctors type of thing. Then, 50 percent towards quality of life. [also listed under finding symptoms earlier and education]
			Diagnosis 50 percent and quality of life 50 percent. But once the diagnosis is made, you leave that on the doorstep and then you go on with what happens every day. [also listed under QoL]
			You know. To—if someone is – is diagnosed with that, probably research, diagnosis, and then the education slash, um, exercise part. [also listed under education, research generally and exercise]
Finding symptoms earlier		I don’t think $1,000.00 would cover any of it. Oh, God, I don’t know. I would say early-early—uh, finding-finding the symptoms earlier - and hopefully they could see what-what leads up to it. Yeah, and thi-this way here they could find out, you know, what is the symptom on? Is your-like, is-is your hand shakin’? Has your eyes changed? Has your-your skin tone changed? Has your…. You know, it-it—th…	I believe in the early research You know, when you seeing things, you know, recognizing, um, these symptoms. You know, uh, like I said, so the doctor, even—somebody has to be able to recognize—I mean, me, myself, I recognize things in my husband because I said, “Um, this is not him acting like this. He doesn’t talk like this; he doesn’t act like this.” He’s a—he’s, uh, uh, very well spoken and-an…
		I think that’s the way to go. And then from there, the researchers can say, “Okay, let’s kinda key on that-that one element.” You know, they gotta narrow it down to one—it’s gotta be one thing that sets the other and sets the other and sets the other, uh, not just a multiple of things, I think. You know, I’m-I’m not a research—but as a troubleshooter, it-it tells me you go—you can’t troubleshoot …	Well, I’ve got down here that I would do 50 percent for early recognition which, like we said before, is diagnosis and education for the doctors type of thing. [also listed under diagnosis and education]
		I would say early—findin’ the—finding it early and having a system in place that could slow it and slow it and slow it down.
Awareness			Maybe - maybe getting people aware of it. Maybe putting some money into getting—um, getting people more aware of it. I mean, I don't think I was that secluded. I still could watch TV, you know, stuff like that, but it's still a fairly new, uh, dementia that has - that has come on the horizon. And I know that there's commercials out there for Parkinson's— you know, where the guy's hallucinations o…
Education		Well, it would mostly be education only about—dementia. Just for everyday—um, activities.	I would say, uh, from my point of view, I would say that we really need more education for other—for the people around [patient] rather than to try and educate [patient] cuz [patient] needs to know about it and she needs to understand it.
		Well, I think givin’ the information like what - what you’re doin’ now is a part of the education. [Unintelligible 17:07] have what we’re doin’ today making progress.	And I don’t, except for the CNAs. They need to know her condition and know some of her symptoms and know what to expect.
		Well, I’d spend probably a half of it on public education,—which would include, um, diplomatic solicitation of money,—- reso—financial resources to do the research, and then, uh, the, uh, balance of the research having to do with a-analysis, and analysis of progress or lack of progress in a patient receiving attention from a-a Dr. [Name], for example.	…and about 50 percent of it to educate the people around her about what they need to know about her condition.
		Um. Well, I think that'd pretty much have to be your brain more important than any of it, but—I mean none - none of the rest of it—if you cain't—you ain't got no knowledge or nothin', none of the rest of it would matter to you anyway.	Again, I think that better education about what Lewy body disease is. None of my friends have ever heard of it before. They’ve all heard of Alzheimer’s, but they’ve never heard of Lewy body. I think there needs to be more information, public information.
		Um, and probably 25 percent on education.	I would do 50 percent for early recognition which, like we said before, is diagnosis and education for the doctors type of thing. Then, 50 percent towards quality of life. [also listed under finding symptoms earlier,]
		Knowing more. See, seeing more, uh, and, and more of the same is, is, is very good as far as I'm concerned.
		Education for patients and for the doctors. Nurses, psychologists, all those people. Well, I mean if I just had $1,000.00 that would be the most important thing to me. Because if they had education, then they would be more aware of the problem, and then probably they would know where to do the research. But still, to come up with, as a patient, you know—so you could put a lot more papers and broc…	You know. To—if someone is – is diagnosed with that, probably research, diagnosis, and then the education slash, um, exercise part. [also listed under diagnosis and exercise]
			Uh, being sure that I’m getting the c—understanding [clears throat], uh, what’s being told to me about the condition—and how best to, uh, help provide the best quality of life.
			Well, I don’t think it would take as much money to educate the doctors. But I certainly would make that a high priority. I mean, you would know better than me. How much money would it take to send out emails or put it in The New England Journal of Medicine or something like that? To put it in there to say, “Look. If you have people with low blood pressure, test them for this disease or test them …
			I would probably—ugh. I would do at least a quarter of it in information to the patient and the caregiver—just 'cause I think it's so important.
			250 to information, and—you know, I - I—if you don't know what caused it, you can't spend the other 250 on the - on the, um—on the answer—until you figure it out. I don't—save the 250 in reserve so that when the 500 figures out what caused it, then we have 250 left to solve the puzzle.
			Information. I mean, I sound like a broken record, but let us know what—you know, it—I know there's no road map that tells me we're gonna get—we started at A and we're gonna end up at Z. I know my road is gonna be different than everybody else's road, but at least tell me what I should be seeing along the s—uh, along the way.
Caregiver support		I'd put a $100 on, um, on, um, uh, caregiver support.	Caregiver respite - uh, all of it. Everything else is provided. I’ve been very fortunate, everything else has been provided. Uh, or knowledge of how to obtain it. Caregiver respite is— -if the caregivers not well, nobody’s well. The more well I am, the better care I can take of him. And I don’t mean that in selfish way. I don’t mean like go get my hair done or my nails done. [Laughter] I mean – I…
		And then the last would be 25 percent on the, uh, the, um, home needs and support, cuz, uh, my- my needs are being met by my wife, who’s gracious with me. Um, turned her life over to me. But, yeah, to support me. So.
		I guess probably, uh, how, how we can help the caregivers—be more successful, or, or have, have better lives—as opposed to brain changes.
Quality of Life		I would divide it number one on quality of life and specifically into the hallucinations and the sleeping. Cuz that’s my number one problem. (75% to this) [also listed in hallucinations and sleep]	Quality of life. A hundred percent. Yep, because if you do that, the symptoms are-are moot. You know? Treating the symptoms is—it’s the process of putting bandaids of everything. But having an overarching focus on quality of life, your symptoms answer themselves. So, yeah. For us, it’s-it’s all quality of life.
		Quality of life. [when asked most important thing discussed todau]	I’d do 50-50 treatment and quality of life. [also listed in treatment in general]
			Then, 50 percent towards quality of life...I think it all really boils down to the daily ins and outs. One good thing about Lewy Bodies is that the person with it can still form memories, so it’s not as—if you have to weigh the scale between Alzheimer’s and Lewy’s, at least Lewy’s you can still form memories. With Alzheimer’s, you can’t. It’s just gone. It’s not there anymore when it’s full blown…
			I’ve got counseling, quality of life.
			Diagnosis 50 percent and quality of life 50 percent. But once the diagnosis is made, you leave that on the doorstep and then you go on with what happens every day.
			The quality of life of my loved one is most important. He had a high quality of life. He was very independent and trying to help him navigate this disease is really important to me. I realize that part of that is dealing with my own advantage going, but yeah, keeping him safe, keeping him as happy as possible is the most important thing.
			Um, right now, where I'm at, because we can't prevent this right now for her—I'd be more focused on quality of life—- and care. Long-term care. Yeah. And then ultimately, you know, with my parents, I would like them to be together. If it won't kill my dad. Right?
			Uh, I, I think that the most important to me is, is to keep the highest quality, um, of life as long as possible.
			Oh, goodness [rooster crowing]. Well [sighing], I guess, you know, you- you- you’ve got the quality of life that- that would- of the patient, you know, in this process, would be the top of my list, uh, only, uh, because it benefits the patient. You know, to live and at least, um, kind of feel like they have a life.
			It’s only going to progress, and, you know, if- if you don’t put something towards the quality of life that a patient with this disease has, what—it’s just gonna- in the long run, it’s gonna take their minds and destroy them, if they don’t have some quality of life, to be able to enjoy life—a little bit—just a little bit.
Quality of care			I would say probably anything that we've discussed about quality of care—versus the length. You know what I mean? It's the quality of care.
Socialization		And to, uh, maintain your friends.
Mood/depression			I’d probably put, uh, 700 there (protein buildup), and then maybe divide the other into, uh, mood and, um, movement— and, um, the swallowing issue. [also listed under understand what's happening in the brain and movement]
			Um, uh, a fourth to, Um, Um, mood, anxiety, depression.
			Um, it’s just a sudden spiraling, the fact of the—and the depression that comes with it. You know, you’ve got the—that’s another issue I would definitely—- you know, put some funds to, is- is to depression, and of the- of the- they all, they’re just so important.
			But they all go hand-in-hand. You’ve got the quality of life, that reflects on the depression, that- that a- a patient deals with, due to the fact they don’t have a quality of life [laughter]. You know, ‘cause the- the patient themselves [rooster crowing], they can’t do what they used to do, and they don’t function, and, you know, even at the function end of it, they don’t physically function lik…
Cognition		Uh, a $100 on, um, uh, um, memory loss.	And I were doing it? I would put—um, I don’t know. Either two thirds to mental and one third to physical or 50/50. [also listed under movement, mobility]
			Right now, bringing back his mental facilities.
			Um, I would definitely do maybe, like, a fourth to, um, cognition—
			Uh, to me the most important is his cognition.
Hallucinations		I would divide it number one on quality of life and specifically into the hallucinations and the sleeping. Cuz that’s my number one problem. [Also listed in QoL and sleep] (75% to this)	Um, and, like I say, right now he - you know, he’s in and out of the - these, um, hallucina - hallucinations. So that’s—you know, if - if we could get that under control, then he would have a better quality of life.
Movement, Mobility		I mean, really. On movement and—no, I think if you spread it too thin, that’s not good, so…I mean, really.	I’d probably put, uh, 700 there (protein buildup), and then maybe divide the other into, uh, mood and, um, movement— and, um, the swallowing issue. [also listed under understand what's happening in the brain and mood]
			um, sleep, uh, would be one, and, um, mobility. [also listed under sleep]
			And then, again, the physical. They need to do research on the physical. So I don’t know if I’m helping you because they’re all important. [also listed under cognition]
	Therapy		Early um, [diagnosis] research and then, into the, um—into the upkeep of the person. Because I could say, “I think it’s important if that person has some speech therapy and has the physical therapy and not just sit there,” you know? And sometimes, you cannot depend on the caregiver to-to do these type of things and-and take over everything and do this, too.
			And the second would be the physical therapy and getting him, uh, stronger physically so he can do things.
Sleep		I would divide it number one on quality of life and specifically into the hallucinations and the sleeping. Cuz that’s my number one problem. [Also listed in QoL and hallucinations] (75% to this)	um, sleep, uh, would be one, and, um, mobility. [also listed under mobility]
Cure			What, to me? [Sighs] I’d have to say the research into finding a cure for Lewy body [laughter] disease.
			I would- I would- it would be to try to find a cure for it—- to find out wha—to get the—to get to the bottom of it, an’ find out what it is, an’ try to fix it, you know, get a medicine for it or whatever it is out there that will, you know, resolve this problem.
			The most important thing would be tryin’ to make sure there is a cure for this horrible disease for anyone it affects, not just my loved one, but anybody that is affected by it.
			Just the cause and a cure. [also lsited under cause of lewy body]
			Well, to me, I, I’d spend about 950 dollars on the cure...But in, in the end, it I’m certainly—it’s certainly all about the cure, I’d think.
Coping strategies			And, and the rest on, um, coping strategies and, and how to lessen the symptoms as much as possible and increase the quality of life.
			So, you know, coping strategies and, and then research and, and then, anything about, uh, you know, delaying the inevitable as long as possible, I think is, to me, the most important.
Ways to stay cognitively sharp		Cognitively sharp [when asked things to keep people sharp].	Um, so that is important to me. They can do more research on once they’ve gotten it, to keep their brain more active. That’s important. [Unintelligible 31:57] a third, a third, a third.
Research generally		I think, uh, research is. [when asked what was the most important thing discussed today].	I think I would probably—if I only had $1,000, I would put it all toward medical research. I think in drug treatment, to stop the advancement or to stop the deposits of Lewy body proteins. Yes. That’s what I would do.
		The research to analyze, uh, how, uh, uh,—what this disease is, and what it isn’t,—um, and how you can w-ward it off as much as possible.	You know. To—if someone is – is diagnosed with that, probably research, diagnosis, and then the education slash, um, exercise part. [also listed under diagnosis, education and exercise]
		I mean, you're - you're looking for something sooner than that, obviously, but it's, um, it - it gives you a starting point. It gives you, "Okay. This is what I have to do first." Um, but the first thing is, you have to put it on a computer and things like, you know, just — I think that people take for granted today...Um, because it's not going to be a million. At least I don't think it would be,…	And then - and then I probably would unselfishly give the other half to research. Research, thinking about patients and the future and all the needs that they’ll have to figure out. What this is, why do we have it, and what we can do to prevent it, or the best way we can treat it if we can’t prevent it.
		I think- I think in research is the most important. I think with research they can find—I-I find that most—99 percent do the research part because with research, things can happen. You know, it just—they can learn. They can try. They can experiment with different stuff. I think that’s the most important. ‘Cause it’s—research is gonna help, I feel, in a great—the most, you know. Research is gonna …
		Mm. Mm. [Unintelligible 18:02] research? Testing?
	Early research		Um, well, I think with the early research, I probably would put something like, um, um $300.00 but for that, um—the-the onset, once you have it and then keep your functions going, I think I would put the rest of it on, you know?
			I would put it on the—on-on early research.
	Drug research	Um, 25 percent on drug research, especially [unintelligible 34:45].
		And if there are drugs, they’re gonna be able to treat it eventually. Maybe even [unintelligible 00:47:23] ‘cause Dr. [name] might work 40 percent of the time. Um, she, uh, then, the drug representatives might go to the doctors and inform them of these things. So, lots of people could get involved.
	Imaging research	the rest I guess [25%] I think I would put into, uh, maybe some type of imaging research. How they could better shape, I mean because I think if they don’t they can’t find it or there should be a better way to find, you know, that.
		Um, I think that, um, you’re gonna have me on the spot here, that the imaging research I would say is very, very important. I would like to see that progress but the underlying disease, the protein folding, cell tests, all of those kinds of things would’ve, uh support any kind of imagining that might be so those would be the two areas, and I know that the–– it’s difficult ‘cause it's a brain and …
	Global research	Uh, and then I would put the bulk of the money—- um, into, um, into, um, global research- um, where we're drawing on information from other parts of the world. Uh, and - and, um, um, their dealing with, um, diseases, uh, not necessarily, um, Parkinson's, but possibly other similar diseases, like Alzheimer's, or, uh, severe, uh, dementia that, um, that, uh, so many people are afflicted with now ac…
	Autopsies		Um, research. I would do, uh—do they do anything with autopsies? If patients were willing to, you know, have their brain cut up.
Model of medicine		Um, that - I think that the - the process for research and development is one that would benefit, not just the - the patient and their family and - and loved ones and so on, but also, the society in which the patient lives in. Uh, I think that these dollars are an investment in the future for, um, um, for, a - a model of, uh, of medicine— that could - that could spread across other, um, specialti…
Parkinson research		I'd put, uh, a $100 on, um, um, access to, um, collaborative, uh, uh, research information in other areas that would, um, mimic or, uh, look like, um, uh, uh, Parkinson's research now and - and look like, uh, um, you know, the, uh, the problems, uh, with symptoms and so on that we - we're, uh—that a number of the Parkinson's, um, patients are suffering.
Lifestyle improvements		But- but, um, I would spend, uh, 25 percent on supportive improvement of lifestyle.
Exercise			You know. To—if someone is – is diagnosed with that, probably research, diagnosis, and then the education slash, um, exercise part. [also listed under diagnosis, education and research generally]
Hire a good interviewer			Um, well, first I’d have to say, put that in hiring a very good person—an interviewer—or whatever you wanna call it. I’ll-I’ll refer to Dr. [name], um—who can listen and answer my questions—to help you see what you need and help him see what you need. Well, yes, I’d have to say at least [laughing] that much [when asked the amount to put towards this]. That-That would be a pittance—for, you know, …
Treatment in general			I’d do 50-50 treatment and quality of life. [also listed in QoL]
	Holistic treatment		Um, I would give it all to a holistic approach. To treatment… And diagnosis too. You know, chemical diagnosis.
Therapies			And, um, then, I guess, uh—I’d just say, uh, what therapies work?
Better facilities, care			So, um, but better care facilities. We need better care—we need more and better. And economical. More affordable.
			Well, it's kinda like care does drive quality of life. So I'd put a hundred percent into care. If you get the right care, you have quality of life.
Unclear		Uh, a little bit in the Lewy Body and a little bit into, what's that? Parkinson's? And a little bit into the, the [inaudible 00:08:41] lesion, train of thought. Just Lewy body.	So maybe – maybe more on the Lewy body and the Parkinson’s, probably. So all three very important, I think, so—Well, of the thousand dollars, like the 330 on the—dementia, 350 on this, and 340 on that one. Whatever comes out to—- $1,000.
		Well, I cain't think, but any of—every one of 'em would be very important...I'd just split it up amongst 'em. You said three of 'em or four of 'em, whatever was it.
		Uh, two, two thirds to, goes to, uh, Lewy body, um, to address Lewy body, uh, um, condi, conditions. What you described initially that I categorized as most important. I'd go two thirds for funding on, uh, that. And, uh, I don't know. I just…I'm stuck.
Medication		Medication identification	I don't know where they are on the medication stand of things. Or here. Let me give you another deal, um, because I'm learning more and more that sometimes medication isn't the best bet, but maybe natural products. Like one of the things that we did with him, um, that was encouraged by one of his friends, was to go to a a natural, uh—what's it called? Natural, um—naturalist.
		For the Lewy bodies. I take other medication for other problems. But and I talked to Dr.[name], and we’re gonna try to start a new med at a very, very, very low pace, you know, even not therapeutically. And then increase to the point where it is therapeutic and And I like that. I like somebody who’s willing to do that rather than go to the doctor and say, okay, take these pills twice a day, you’r…
Asking patients, families about their experiences		I think because y’all are concerned bout everybody. Not just me. I really felt loved when I went up there to the hospital. To the– to the office. And, uh, you know, everybody was so compassionate. Everybody listened. Everybody was so professional.	The most important, to me, is that, um, for you reaching out, um, to-to find out, you know, who are about, um, this disease and from-from individual people and how they are feeling— you know, rather than just what’s in—you know, you’re reading in the books and stuff and to see it and hear it and talk about it for yourself, you know, I think it’s very important. And, um, I think that that’s the ty…
			Getting a lot off my mind, just being able to talk about it with somebody. It really, I really don’t know any more to do than what I’m already doing. Like I say, I already know that we can’t put him anywhere for help. That would just really—that’d be the end of it right there...
			M—the sharing of the information—so that, um, can help with the research—the—m—to get the knowledge from people that are living the-the-the experience would be helpful, I’m sure, for researchers to find solutions.
Idealistic vision of experience			One, is their own ability to accept, which is a tough—that’s a tough one right there. People’s ability to deal with death and accept it and understand what the journey is about. That’s one. And two, is straight-up money.Being able to put in resources and not warehouse their family member in a, you know—immediately their life care facility and watch them decline faster—as a result.So, you know, m-…
In-home care			Well, I would want more help for him but I couldn’t ever put him anywhere. If that’s what it would take to help him, it would help him, it would put him over the edge. He has said different times about "I know you think I’m crazy." I said, “Oh, my God.” I said, “[Patient] now you know that’s not true.”...Well, [Patient] thinks about that. I wouldn’t be able to put him anywhere to get help for som…
What to expect			What is expected with each passing stage, as it appears?
Insurance coverage		Oh. Right, and- and- and, you know, it—uh, I guess it matters too, if it is, you know, what insurance do we have, uh, you know, because I have—we’d have to do that.
Nutrition			I just don't know. Um, but I do think—I'm a big nutritionist in the fact that I like to eat healthy and that kinda stuff. I'd - I'd love to know if - if nutrition plays a part in this.
Progression of disease		I think it would be between, um, dementia as it, um, progresses. And anything that could slow that down, uh, is- is the only thing we’ve got to really hang our hat on, as far as I’ve come across.
		I think the most important they should start with, to me, is what can be done to stop or slow down progression. That’s the most important thing. And that’s the fear I have the most is, you know, the progression.
		Okay, the- given that, uh the drug regime that I have right now is- is- is pretty good and so I would not put further emphasis on that. Um, I would say getting a firm understanding of the, uh cause of the disease, the progression of the d- d- disease and how those translate into symptoms would be the most important to me.
The patient			The patient—what they—you know, just being there—for the individual that’s having this terrible disease. It’s- it’s a rare—we didn’t choose, ‘cause nobody would choose it [laughter], but yeah.
Not spend in administration		Well, I would not spend it on the administration.
